# Supplementary material for: Structural and phylogenetic analyses of umbravirus and umbra-like virus genomes suggest evolution of capsid-like proteins from 30K movement proteins
Source: J Virol. 2026 Mar 19;100(4):e02209-25. doi: 10.1128/jvi.02209-25 (PMC13098196; doi:10.1128/jvi.02209-25)
Supplement: Data Set S1 — Multiple alignment data set used for Fig. 1D. [file jvi.02209-25-s0001.txt]

Supplemental Data set 1. Multiple alignment of umbravirus and umbra-like virus RdRp amino acid sequences. RdRp sequences from various viruses were aligned with mafft using iterative refinement and global alignment parameters (G-INS-i).

>OPMV_EU151723_RdRp
M-----------------------------------------------------------
--------------------------------------DFVD------------------
------------------------------------------------------------
-----RIT----RWLSGDFK----------------------------------------
--PS-AYIKSRNECV----------VAYGEEWATLVTQS---------RMQREASRQYAD
WYNSASPTTCT--MP------PPTD---AELIEEARVGKLKAGL-----DQPKKQQEAAS
INLGGIKT----------------------PPPMSEEQSTLL---DLEALPS--------
-----YDQIVAVGKL-------------------RRLQLQSACPQYTDEERASWAIIP--
-YTGGPRVIRED-------------EVLPR--APSV-------VLLNDAP------RSMS
KIEELVKACFAT-IDKVAKWRKVDY--------------------IDFSSKA-AQTPPS-
-----------KYKLQEPGEVMKG-MNAQSVAMELRCRYGVQPCTAANLQLGNRVAREIL
DRQCQA--------------------------TREQVYYYGHLATTMWFQPTLVDLALRA
-------------GAKDFLIGDVYARAGMETRVKTSI--HP--AIRVMR-AARPRAVDRV
SYQIDVVRPCADFGVHNNSLNNLIRGVNERVFY--TDHKRTVPVKPLPTGFDEID---IS
MLKTF--KVSPWTMEQVVESYKG--SQKTRYQNALESLRIQPLTRADARVKTFVKAEKIN
FTAKPD-PAPRVIQPRDPRFNLCFAKYTKPLEPMLYKQLG-KLY---KYPCIAKGFNAVE
TGEIIAKKWAMFKDPVCVGLDASRFDQHVSVEALRFTHKVYKR-FVQGH----EVNKLLS
WMYTNHALGSAKDGYVKYEITGCRMSGDMDTALGNCTLMVLMTHHLCKSLDIEHELMNNG
DDCIIIMDQAKLPLLQQNVAKFYERLGFKMKVEEPVFQLERVDFCQTRPVYDGRKWRMVR
HISSISKDCCTV----INWEQLAPWWCAIGTCGLAVAAGIPIHNSFLKWLKRSGGDE-GG
IRSHALWKNE----GLAWYRMGLDLSHEDHVSDAARLSFQTAFGISPEMQVALEGIYDSL
PA-PSVGGRDYRTKGIHGCETVVALP----SRHFNNYFDDVPTNT-------SQSHSADP
GDLNFEP------------------GVLWNF-----------------------------
-------------------------------------------------------
>TBTV_MZ404117_RdRp
M-----------------------------------------------------------
--------------------------------------EFIN------------------
------------------------------------------------------------
-----KIK----QLLAMNFK----------------------------------------
--PS-KGVMSREELR----------EAFDPTWELLITQA---------RVTTEVSRQCED
WYTLAVPTTYR--LP---------ELAVEEAVREKNIAREVAAKCPPEDPTPASPQEPQP
VPLAESSE----------------------CSSQDAERDALD---EIWGLPTPVQHPL--
-----------PKYF-------------------ER-RYQALART-CQKDYSNWQIVP--
-YTGGPRVLREE-------------DVLPM--ATGV-------IPLPPPP------PKAS
VIGAVLGL-----ITRFTKMAGEVK--------------------GRLSAPT-REPSPT-
----------CYGLEQVAGEPMGY-MNAHSVAMELRARYGVQPATAANLQLGNREAREIL
EKQCGA--------------------------TRDMVFILGHLATTLWFTPTMVDLALQC
-------------GPKDFLLGDVVARRGVETKVKTKI--HP--KIRVLR-AARPRPVERV
SYQIDVVRPCADFGVHNNSLNNLVRGVNERVFY--TDHKRKEPRRPSAGSFDKIN---IS
EIKAF--RVQPWTLGEVVESYTG--SQRVRYGQAVESLAVTPLSRNDARVKTFVKAEKIN
FTAKPD-PAPRVIQPRDPRFNACFAKYTKPLEPLLYKQLG-KLY---QFPCIAKGFNVVE
TGEIIAKKWKCFSDPVCVGLDASRFDQHVSCDALRFTHSVYKR-SVKGR----EVNKLLS
WMYKNHALGSAKDGFVKYEAEGCRMSGDMDTALGNCVLMVLMTRQLCQNLSIPHELMNNG
DDCIVIFDRQYLSTFQDAVEPWFRELGFTMKVEKPVYHLERVDFCQTRPVYDGKKWRMVR
HISSIAKDCCSV----IDWEQLPAWWNAIGECGIAVAGGIPIHNSFLRWLLRSGESN-PD
LLKHGAWKNE----GLAWYRMGMDLSHERHVSDEARASFHTAFGIEPSMQVALEQIYDSL
PA-PTIGGKRARVCKPGEMVLVDSLP----PRHFNNYFQDVGI-------GGSSSDYVVP
GAHEFEP------------------GTLWTQ-----------------------------
-------------------------------------------------------
>PaeUV_OP053684_RdRp
M-----------------------------------------------------------
-------------------------------------ASVLA------------------
------------------------------------------------------------
-----NLV----RWVRPYFS----------------------------------------
--PG-PGVDSRASCE----------MKYGAEWALMIVQA---------RMSEEASQHMSS
WYECQAATTLA--MP------TILQ---AEETPEPVVPGVSSA------PELETQSVMPA
KADERVDP----------------------LAPLMERLDILKAERLIGELPSPPSNPI--
-------------------------------------AVGSASPK-PDEASPSDAIVP--
-YAGEIHLGYEE-------------LQRES--STSL-------EAEPLDAHDEVDAGTLR
KVSMLLDRAFLSVGNALTPAVGAAL--------------------AVFSAPAGQYVEPP-
-EMQG-----PNFPTEVEGSAMRF-MNAHSVAMELRKRYGLQPKTPANVQLGGRVAREIL
GLQCGA--------------------------TREQVWYLGQLATSMWFQPTLVDLALGA
-------------GAKDFLIGDVVARCGVDTKVEPKI-LSP--HIQVIR-ASRPRPTLRV
SYQIDAVRPNADFGVHNNSLKNLVRGINERVFY--TDNKGSLPLQPVAGKFEEID---TS
EIKAF--RIVPWTLDEVSESYTG--SQRVRYTLAAESVKEKPLTRYDARVKTFVKAEKIN
FTAKPD-PAPRVIQPRDPRFNVCFAKYIKPLEPMLYKMLG-KLY---RYPCVAKGFNAVE
TGEIIAKKWAQFQKPVCVGLDASRFDQHVSKEALRFTHGIYQK-FFKNR----EFNKLLS
WMYENHGLGSSKDGYVKYKVDGCRMSGDMDTALGNCVLMIMMTRHLCKTLNIPHELMDNG
DDCIVIFDEEHLEKFNAAVKPFFANLGFSMKVEEPVRVLERVDFCQTRPVFDGKKWRMVR
HITSISKDMCTV----IDWEQLDAWWSAIGECGIAVAGGIPIHNSFLRWLCRIGNNK-PQ
VKKHNLWKNE----GLAWYRMGMDLSHEVTVTPEARLSFAAAFGISPDMQVALERIYDNL
GR-PCMGGKEYRSGSKDKCLTVSSLP----PRHFNHYFIDVGSFA-----AGTCGKYTAP
HDLPFEA------------------GELWRV-----------------------------
-------------------------------------------------------
>ETBTV_MW113249_RdRp
M-----------------------------------------------------------
---------------------------------------AIR------------------
------------------------------------------------------------
-----AIT----KWLRLDYS----------------------------------------
--PA-PYIKSRRRCN----------EDYGEEWGLLITQA---------RMTESAGYHMMA
WYEGSAEVNGL--IP------GHDDQG-LADPTPPPVVEVTS-------PHNEEVTCLGH
SDDHGVE--------------------------------------WVENLPSPPTSKDQQ
NRLPTLEEVLGADRL---------------------------------------QIIP--
-YTGGPRVLSEE-------------EVRPR--AQGV-------ILLPAPR------YRPS
LLERALDAL----VSAWRPASQA-------------------LDALVRFHPQ-EDGLPA-
-----------SLKLQEEGAPMEY-ITAHMIAMELRSMFGWQLSTPANRELGNRVARDIL
RDRCGA--------------------------NRENTWYLSSLALQMWFQPTLCDLAIKA
-------------GPQNFLVGEVYARCGVETRVKPEI-LSP--HIKVKL-AARPRPVKRV
SYNVDVLGPPADFGVHNNSLNNLIRGVNERVFY--TNNVGKRPLAPAVNAFRAID---SS
GLKQF--RITPWTLDEVWQSYTG--SQRVRYQQAVESLRLKPLTRSDARVSTFIKAEKVN
FSAKPD-PAPRVIQPRDPRFNAVFAQYIKPLEPMLYKALG-KLY---KYPCVAKGFNAVE
TGEIVAKKWKMFDNPVCVGLDASRFDQHVSVDALRFTHGVYRK-FVKNP----EFDKLLR
WMYTNHCRGASKDGFVKYTVRGCRMSGDMDTALGNCVLMVLMTRHLLQSLSIPHELLDNG
DDCIVIMDREHLNKFNLAVKPYYSNLGFTMKVEEPVYSLERVDFCQTRPVFDGKKWRMVR
HISSIAKDCCTV----INWEQLPAWLTAIGECGLAVAGGVPIHNSFLRYLCRVGGSK-GK
VEKHLLWKNE----GLNWYRMGMDLSHESVVTDESRLSFNAAFGISPAMQRAIEGIFDRI
GA-PTINGHDYRMVKTSECREVYSMP----PRHYNHYFEDCGMLP-----AGSQERYVSP
GENCFDI------------------SELWRQ-----------------------------
-------------------------------------------------------
>GRV_OL999579.1_RdRp
M-----------------------------------------------------------
--------------------------------------ASIR------------------
------------------------------------------------------------
-----HIM----DWLRPTFT----------------------------------------
--PF-AGVKARQECA----------ALYGDDWALLITQS---------RMTLTAEAQVVA
WYEGGAEVNGS--IP------AVNETA-AAPPAAAVVAEPPC-------PPPK----IDG
EDDSS----------------------------------------WVATLPAPPTHEVVM
GRAPTLEETFGASRL---------------------------------------QIVP--
-YTGGARTIRED-------------EVLPL--ADPV-------IYLPGSP------SHPR
AIIRALGKI----ADAWVSVKRY-------------------LEDLRATEPQVEVGEPC-
-----------NMKLQVEGAPMAY-MNAQTIAMELRAMFGCQANTPANRELGNRVARDIL
RDCCGA--------------------------TREQIWYLSSLALHMWFQPTLCDLAIGA
-------------GAQNFLVGEVYARSGVETQVKPKI-LSP--QIKVKL-AARPRPVKRV
SYNVDVLGPSTDFGVHNNSLNNLVRGVNERVFY--TNNDGKLPLAPAAGAFQKID---CA
ALKQF--RVTPWTLEDVWMSYKG--SQRVRYKQAVDSLNIRPLSKSDARVSTFIKAEKVN
FKAKPD-PAPRVIQPRDPRFNAVFAKYIKPLEPLLYKALG-KLY---KYPCVAKGFNAVE
TGEIVAKKWKMFANPVCVGLDASRFDQHVSVDALRFTHGVYRR-FIKNP----EFDKLLR
WMYTNRCRGAAKDGFVKYTVNGCRMSGDMDTALGNCVLMVLMTRHLLLSLGIPHELLDNG
DDCIVIMDREHLARFNDAVKPYYSNLGFTMKVEEPVYSLERVDFCQTRPVYDGKKWRMVR
HITSVAKDCCTV----INWEQLPAWLTAIGECGIAVAGGIPVHNSFLRYLMRVGGAK-GG
VENHLLWKNE----GLSWYRMGMDLSHEKTVSEEARLSFCAAFGISPAMQCALEELYDNL
GA-PTVNGCDYRTVKTRDCREIQCMP----PRHYNHYFEDCGMQP-----AGSQEQYVNP
GSTIFEA------------------AALWVQ-----------------------------
-------------------------------------------------------
>CjUV_KX883095_RdRp
M-----------------------------------------------------------
---------------------------------------ALR------------------
------------------------------------------------------------
-----HLR----RWLQLDYT----------------------------------------
--PG-GGVRSRRECE----------AHYGEEWSILIAQE---------RMTREHASNAKD
WFLGTAPCDLL--LP---------QIVVA--------------------PQPSEGNAAAP
AALSRSEDS---------------------VDAVSESSDSVP---DVPGAPTPATALL--
-----------VGSI------PVTCP--------------------LVTDRPSAVLSPPT
SHTGAPTPPAASASRV---------NTLCRL-ALGVH--PGDLTWVPAVT-----STAIQ
VSRTLVEGTRRA-TAQARGWIRAAV---------------AVAERELCPPPALEELKPV-
----------AKGPRQEVGEAASW-VNAESVAMELRALFGLLTDTPVHREMGGRVAREIL
RDRCRC--------------------------GREDTWYLSTSAVTHWLSPTLTDLVLAT
-------------RPQGFSLGAVLPRCGMDTKVKPVH-LSP--HMRVTP-AARPRPTKRT
SYQIDVIRPLGDFGVHNNSLVNLTRGINERVFY--TDNKGSPPLRPTAPF--ELN---TD
GLKSF--RISPWTMEQVVDSYTG--SQHTRYLNAMNSIRTTPLSKRDARVSTFVKAEKIN
FSAKPD-PAPRVIQPRDPRFNVVFAKYIKPLEPLLYKALG-KLY---KYPAVAKGFNAVE
TGEIVAKKWALFRDPVCVGLDASRFDQHVSVEALKFTHSIYRR-FIKNR----EFNNLLQ
MMYTNHGVGTAKDGRIKYTVRGCRMSGDMDTALGNCLLMVLMTRDLCLKLSIPHELFNNG
DDCIVIFDREHLQKFNSAVKGYFAQLGFSMKVESPVYTLERIEFCQTQPVFDGSKWRMVR
LISSISKDCATV----INWEQLSGWWAAVGQSGLAVLSGMPVYTSFYKWLARIGDAN-QR
CNKHPLWKNE----GLEWYRMGMDLSKETTITDAARLSFHAAFGISPPMQEALEGVYDAL
GK-PSGLSAV----------EEVRVE----QRYTKDAFLPDNTWDN----AMSMSAYTNP
WAYFLEA---------------------------------------GTGVC--DTE----
-------------------------------------------------------
>RCUV_MG596234_RdRp
M-----------------------------------------------------------
---------------------------------------SID------------------
------------------------------------------------------------
-----RIK----RWFTPDFT----------------------------------------
--PG-EGVLSRSALE---------ARAFDPTWALLVCQE---------RARRDFEAITDE
WYEGTMECNLL--IP--------------SPAPEAVLGPAQPKVK----PDEEVASDEGL
DSLEKESVP--------------DSHECTDAVASSDTGEYL-------------------
-----------SAEF-EQPQDPIAAPTAAELELEEHL----HRVR-MAELNPCRAIVP--
-WVSTG-LPREE-------------DVLPR--ARGV-------IIVSEVP-----ASAIT
LSVKVWEAVRLA-QGVLSSVLQR-------------------RNRAATAADLTAQVLPV-
ATVSG-----CDYPSQETGAAAAW-ITPGCIAMEMRARFGVPKRTPANLEMGSRVARELL
RDNCVT--------------------------CRETTWYMSAMAVDLWLTPTVVDLACGR
-------------RPVDFLVGAVLPRLGEDTKVKFQN-LHP--NIEVIK-AAKPRQTQRI
SYQIDVVRPLGDFGVHNNSLVNLARGINERVFY--TDNARNEPLTPSVPFPS------IE
GNKSF--RVHPWTMEQVVESYTG--SQRTRYQNALDSILSYPLNPRDARVKTFVKAEKIN
FTAKPD-PAPRVIQPRDPRFNIMFAKYIKPLEPLLYKALG-RLY---KYPAVAKGFNAVE
TGEIIAKKWQLFKDPVVVGLDASRFDQHVSVEALKFTHAIYRR-YIKSR----EFNNLLQ
MMYTNRGLGSAKDGFIRYKVKGRRMSGDMDTALGNCVLMVLLTRNLCNSLHIPHELFDNG
DDCIVFFDKCHLEKFNSAVKPYFADLGFKMKVEAPVDVLEKVEFCQTQPIYDGVKWRTVR
SISSISKDCASV----INWEQLEGWWDAIAQSGLAVCGGIPIYTSFYRWLARAGKSG-TK
CQAHPLWKNE----GLNWYRMGMDLSHEVTVTAQSRLSFHSNFGITPAMQVALEDLYDNL
PP-PSAHLGP----------PVVSVQ----QRLFTNYFTPEDVSS------SLSMSTNSI
SVLDRLG-------------SSPTAALLCAQ-----------------------------
-------------------------------------------------------
>PEMV2_U03563_RdRp
M-----------------------------------------------------------
--------------------------------------NCVA------------------
------------------------------------------------------------
-----RIK----RWFTPDFT----------------------------------------
--PG-EGVKSRAQLE----------RELDPTWALLVCQE---------RARRDADSIANE
WYEGSMECNLL--IP--------------RPTTEDVFGPSIA-------PEP--------
VALVEETTR--------------SRAPCVDVPAEESCK----------------------
-----------SAEI-----DPV------DLAKFDSL----HRRL-LAEANPCREMVL--
-WVPPG-LPAER-------------DVLPR--ARGV-------IMIPEVP-----ASAHT
LSVKVMEAVRLA-QEVLASLAKR-------------------ALEKRSTPTLTAQAQPE-
ATLSG-----CDYPYQETGAAAAW-ITPGCIAMELRAKFGVCKRTPANLEMGSRVARELL
RDNCVT--------------------------CRETTWYTSAIAVDLWLTPTVVDLACGR
-------------RAADFLVGAVLPRLGEDTSVRFDN-LHP--SIEVIK-AARPRPTQRM
SYQIDVVRPLGDFGVHNNSLVNLARGINERVFY--TDNARTEPLKPKVPFPS------SR
ELKTF--RVTPWTMDRVVESYTG--SQRTRYANARDSILSNPLSPKDARVKMFVKAEKIN
FTAKPD-PAPRVIQPRDPRSNIVLAKYIKPLEPMLYKALG-KLY---KYPAVAKGFNAVE
TGEIIAGKWRCFKDPVVVGLDASRFDQHVSVEALQFTHAVYRG-FIKSR----EFNNLLQ
MMYTNRGLGSAKDGFVRYKVKGRRMSGDMDTSLGNCVLMVLLTRNLCKVLGIPHELFNNG
DDCIVFFDRCHLEKFNNAVKTYFADLGFKMKVEPPVDVLEKIEFCQTQPIYDGEKWRTVR
CISSIGKDCSSV----ISWDQLEGWWNAIAQSGLAVCGGMPIYTSFYRWLARAGKSG-TK
CQSHPLWKNE----GLNWYRMGMDLSHEVNVTPQARLSFFAGFGISPPMQVAIEALYDKL
PP-PSPHHGP----------PVKAVT----QRVFTNYFTPESACV------SMSTNEDNK
SDFAVYG-------------PVPTVMSLCAQ-----------------------------
-------------------------------------------------------
>PicUV_OL472231_RdRp
M-----------------------------------------------------------
-----------------------------------------T------------------
------------------------------------------------------------
-----SLL----RYLQAHWR----------------------------------------
--PS-AKLKTRAEIA----------RFADEEWALLVCQQ---------RMTDAHQETLNQ
WYEGTIETDVF--IP-SGVDSPGTD----------TVAPVEV-------PQEDHTSNPGD
APAELREDL----------QARGERDETSSIADSLEGLR---------------------
-------------RLSSEIADAVSDLSLEEVEDEDA--FGPHYPA-GYLLNPCRALVP--
-VSPPP-------------------SMVQGG-CPPV-------VYCRYTQ---EWEDSRP
PHDKLVAAVKAT-GSVIASYLFEHV----IPLVAGT----VVYSMAQLVTMVGDAEQPIN
PTVEG-----PALPIEERGAPMGY-MNSAAIAMELRRRFGRPQATPANVELGGRVAREVL
SDRCGA--------------------------TRSEAWYTSVEATKMWLSPTLVDLVQST
-------------GQVGFLLGDVEARMGVETKVVPEI-MSP--HMRVKL-AARPRAVGRT
SYFINAVRPKADFGVHNNSLNNLVRGINERVFF--TDNKGTVPLTPLAGAFHQID---TA
CLKSF--RVQPWTMEQVVDSYTG--RHRTRYQQAMESIYANPLTKRDARVATFIKAEKVN
FTVKPD-PAPRVIQPRDPRFNISIAKFIKPLEPLLYKQLG-KLY---RYPCVAKGFNALQ
TGEIIAKKWSLFKRPVCVGLDASRFDQHVSVEALRFTHSVYRR-FIKNE----EFHRLLD
MMYVNRGIGTAKDGIVLYRVHGNRMSGDMDTALGNCVLMVLMTRQLCVNLNIPHELMDNG
DDCVVIFEEEHLERFNGAVRGYFADLGFTMKVEPPVRTLEKLEFCQTQPVFDGSQWRMVR
QVTSIAKDLNSV----IQWEQLPLWWRAIGECGLALTGGIPVFDAFYKWLLRASGPGIGG
IKGHPLYRC-----GMTNLAKGMDMS-EHVITTEARMSFATAFGIVPSMQIAIENTYLTL
GV-PGKAKKA----------PVLRDE----QYLFNHWFEPEKNLS------ALSSHPWCP
RSLEDIS--------------YAHAMGIDPPIRDYTL-------Y---------------
-------------------------------------------------------
>IxYMoV2_NC_034243_RdRp
M-----------------------------------------------------------
-----------------------------------------S------------------
------------------------------------------------------------
-----ALL----KYLRPHWR----------------------------------------
--PD-ATLKTRAEMV----------RFADEEWALLVCQQ---------RMTDAHQATLNE
WYEGTIETDVY--IPLSGEPTNACE---ALPVAEPQVGPVAI-------PLDGSHRSTVD
ALAGSEDAP----------GVSGDASSTTSLETYLGAAH---------------------
-------------EL-LKIEAEIAGLQLPQTGEEEA--YGPHYPS-GYCNNPCRALVP--
-WQPLV-------------------IKVPRA-PAPV-------IYCGYTP---GWEESRS
PVERLGAAVVET-GNLLAGYLFTKV----IPFAAGT----VFHSMAQLATMVAEAEQPCD
PTIEG-----PTLPLEERGAAMGY-MNSAAIAMELRRRFGRPQATPANVELGGRVAREIL
SDRCRA--------------------------TRSEAWYTSVEATKMWLTPTLVDMVHAT
-------------GNVGFLLGDVEARYGVETKVAPEI-ISP--HMRVKL-AARPRAVGRT
SYFINAVCPTADFGVHNNSLNNLVRGINERVFF--TDNKGTTPLTPVAGAFQKIN---VD
CLKTF--RIRPWTMEQVVDSYSG--RLRTRYQQAMESVYANPLTKRDARVATFIKAEKVN
FHVKPD-PAPRVIQPRDPRFNVAIAKYIKPLEPLLYKQLG-KLY---RYPCVAKGFNAMQ
TGEIIAKKWSLFKKPVCVGLDASRFDQHVSVEALRFTHSVYKK-FIKHE----EFHRLLD
MMYVNRGIGTAKDGIVLYRVKGNRMSGDMDTALGNCVLMVLMTRQLCVDLNIPHELMDNG
DDCVVIFEEEHLERFNAAVRGYFSGLGFTMKVEPPVRTLEKLEFCQTQPVFDGESWRMVR
QITSIAKDLNSV----IQWEQLPLWWRAIGECGLSLTGGIPIFDNFYKWLIRASGPSFGG
IKGHPLYRC-----GMTNLATGMDMS-GKAITTEARMSFATAFGIVPSMQVAIEQAYDSL
GK-PGTTKKT----------AVLKTE----KHLFNHWFEPEKNLS------ALSSHPWCP
RSLEDIQ--------------YAHAMGLDPPIRDYTL-------Y---------------
-------------------------------------------------------
>PMMOoV_MH922775_RdRp
M-----------------------------------------------------------
-----------------------------------------K------------------
------------------------------------------------------------
-----NLL----KFLRMDYR----------------------------------------
--PD-AGLKTRSEME----------RFADPDWALLMCQG---------RMTTAHADNIQR
WYEGELSTDVF--IP---------EVA----------------------PKNGEGQGSSP
LPAVEMPSP----------QPSDNDQEGDDLAPWLEERF---------------------
-------------EL-LKLEAEIAAPSVEAEGQEETVVFGPEYPE-EYRVNLCRALVP--
-FVPPPP---ER-------------------------------VDAPAHV---QVEEGRC
--STIAASFRACGGAVLASAYAALA----TAMGSAT----EACKTIASAAAVASKEVPLD
ITVEG-----PAVPMQEPGAPMGY-VTSASIAMELRRRFGMPVRTPANSELGGRVAREIL
ADRCGS--------------------------TRSDAWYMSQEAVDFWLRPTVVDLVQRT
-------------RPVGFLLGDVEARCGVETKIKPDV-LSP--HIRVKL-AARPRNVQRT
SYFIDAVRPEADIGVHNNSLNNLVRGINERVFY--TDNKGTLPLKPVTGAFQAIE----V
GIRAF--KITPWTMEEVVESYTG--RLKTRYQKAMESVLASPLTAKDAKVATFIKAEKVN
FTAKPD-PAPRVIQPRDPRFNVVFAKYIKPLEPLLYKQLG-KLY---KYPCIAKGFNAIQ
TGEIIAKKWKLFQSPVCVGLDASRFDQHVSPDALKFTHSVYKK-FINNA----EFDWLLK
RMYVNKGIGTAKDGIVHYTVHGNRMSGDMDTALGNCVLMVLMTRQLCVNLDIPHELMDNG
DDCIVIFEEEHLSKFNTAVKGYFADLGFTMKVEPPVSTLEKVEFCQTQPIFDGTKWRMVR
QLTSIAKDLNSV----IQWEQLPLWWRAIGESGLALAGGIPVFTEFYKWLIRASSSRASK
VKLHPLFQS-----GITNLIKDMDCS-GEEIGTEARMSFAAAFGILPSMQIALEETYKIL
GP-PGTQVKQ----------PVLKAE----WRLFNEYFRPDSLQC-------LTSCERSP
HELEDIY--------------LKGLMKLWTPHSDYKA-------YQVSASWYRDNQ----
-------------------------------------------------------
>CMoV_PP766558_RdRp
M-----------------------------------------------------------
--------------------------------------SFLK------------------
------------------------------------------------------------
-----RVM----KHLDSQFS----------------------------------------
--PA-PGVYNREVCA----------ERYGAEWGVLITQE---------RMTRALSDEHER
WYTGRVETDVY--IP-VAQYVDPRDVE-AEPTSQSDNSTGADN------PVNNSSTTVPS
KPSTEVIPV------------SGLGRMNAGVVPAPEGP----------------------
--IPCEGNVYAILRM----------------------ADPTAEAS-ESSDDEEDTCCPAY
IHAASNSVAVHS------------ASAMPP--PVDG-------AHPGASP---VGVPLPS
----------------------------RAAGVSPA------VNETHINTVDASSEMPT-
-AVEGPDEGVSTSPLQEAGPSMAF-VDASSVAMELRARFGYRSKNPANLELGGRVARDIL
K-GCGA--------------------------VRSENYYLAQLAVQLWFAPTLLDLVLRG
-------------PVQDFLLGGVLVREGVCTSVTPKV-LSP--SLTIRP-ADRPRPVSRV
SYQIDAVRPLADYGVHNNSLKNLVRGINERVFF--IDNIGTKPVQPSGHGFSSIR----D
DLKAF--RVVPWTMEQVVASYSG--SQQTRYNTAMMSIYEKPFNRDDARVSTFIKAEKIN
FTAKPD-PAPRVIQPRDPRFNICFAKFIKPLEPMLYKALG-RLY---KHPCIAKGFNAFQ
TGDIIAKKWRSFRDPVCVGLDASRFDQHVSVAALKFTHKVYKR-FVRDP----EFDRLLQ
LMYTNKGRGTAKDGMVKYKVKGCRMSGDMDTALGNCVLMVLMTRELCKRLEIPHELMDNG
DDCIVIFDKEHLTKFQKAVKPYFKELGFSMKVEPPVFKLEQIEFCQTQPVFDGTQWRMVR
QINSIAKDLCSV----ISWEQLPYWWDAIGTCGLALAGGIPVLHSFYKWLCRIGTRG-SN
VDKHPLFKC-----GMVYLSLGMDSA-SKRITPEGRLSFASAFGISPAMQVALEGIYDAM
GS-PKGSSL------------CQTAQ----SHDFNDWFTPDVNYK------KLDSGCQDL
INIESTVQVEF-----------PIYGGLYLPHLE--------------------------
-------------------------------------------------------
>WtCaUV_LT615232_RdRp
M-----------------------------------------------------------
--------------------------------------SILR------------------
------------------------------------------------------------
-----KVV----QFLDAKYS----------------------------------------
--PA-PGILSREQCA----------ERYGADWAVLVTQE---------RMTRALSEEHER
WYSCNAETNVY--IP-VTPYVDPRDV--VAPLIEDAASTGDAA------PESDAGEPDAA
QLVGEVV----------------ASRPATGPGPTPYSSE---------ELESATPYCF--
-TVEAVGHIIPVGRM-------------------EGTSVTREGDT-AESDSETDTCSPAF
YIGAGNAVPVTA--------------------ANGE-----EGQPQTATP---IPGEVPA
F---------------------------RAEDPTIS------RVPTTIVTGDAAEAMPT-
-KVDDCDGS-VSSSLMKAGPTMAA-MDSYSVAMELRARFGLRSKTPANAELGGRVSREIL
S-HCGG--------------------------VRSEVYYLAQLAVQLWFAPTLLDLVLTH
-------------QVKDFLLGGVLRRDGVCTKTDPIT-LSP--SLLIRP-AVHPRPVRRV
SYQIDAVRPLADYGVHNNSLKNLVRGINERVFY--IDNKGTKPLAPVHGSFEEIS---SK
DVKAF--RVIPWTMEQVVASYNG--RQQSRYQQAMESIYERPFNKDDAKVSTFIKAEKIN
FTAKPD-PAPRVIQPRDPRFNIVFAKYIKPLEPMLYKALG-RLY---RYPCIAKGFNAYD
TGEIISNKWNMFANPVCVGLDASRFDQHVSVPALKFTHSVYKR-FVHDP----EFDRLLQ
LMYVNKGRGTAKDGMVKYKVKGCRMSGDMDTALGNCVLMVLMTRHLCLKLQIPHELMDNG
DDCIVIFDREHLAKFQAAVKPFFASLGFSMKVEAPVYKLEHIEFCQTQPVYDGMRWRMVR
QLTSISKDLCSV----ISWEQLPLWWDAIGTCGLSLAGGIPVYHSFYKWLCRIGKRG-SN
VHKHPLFKC-----GMVYLSLGMDAS-NSVITTEGRLSFAAAFGISPAMQVALEDIYDKL
GT-PTGVGD------------VTAAE----AHDFNDWFIPDAKYK------GLTEHVKVP
--VEDEAQIQF-----------PIYGGLYLPHL---------------------------
-------------------------------------------------------
>PasUV_PP766564_RdRp
M-----------------------------------------------------------
------------------------------------------------------------
------------------------------------------------------------
------------------------------------------------------------
--------------------------------------------------STALSTEHER
WYTGRAEANVY--IP-VSPYVDPRDVDKAEPTSPVESVEGAGT------PAKPPPRNDPG
R-ATEVV----------------SSRPSVAPEATDVGP----------------------
--IACGGNVYDILRM---------------------SVQPQTAPL-LEEEEDDDTCSPAF
YYAAGG-----------------DGGAVEP--TRAQ-------ATQPAPP---MVEETPA
----------------------------TSAVVSGS---------SDHSEVDASTEMPS-
-SDEDPDEGVSTSHLQVAGPAMGH-MDSYSVAMELRARFGYRCKSPANVELGGRVAREIL
N-HCGA--------------------------VRSEVYYLAQLAVQFWFAPTLLDLVLKG
-------------PVQDFLLGGVLVREGVCTQTAPIV-LSP--SLTIRP-ADRPRPVRRV
SYQIDAVRPLADYGVHNNSLKNLVRGINERVFF--IDNKGTSPVKPEPNAFAIVK----D
DLKAF--RVVPWTMEQVAASYSG--SQKTRYENAMNSIYEKPFCKHDARVSTFIKAEKIN
FTAKPD-PAPRVIQPRDPRFNICFAKFIKPLEPMLYKALG-RLY---KHPCIAKGFNAFQ
TGEIIANKWKMFSHPVCVGLDASRFDQHVSVAALRFTHKIYKR-FVKDP----EFDRLLQ
LMYVNKGRGTAKDGVVKYKVEGCRMSGDMDTALGNCVLMVLMTRALCRELSIPHELMDNG
DDCIVIFDKEHLSKFQSAVKPFFRKLGFSMKVEDPVFKLEHIEFCQTQPVFDGTQWRMVR
QITSIAKDLCSV----ISWDQLPLWWDAIGTCGLALAGGIPVFHSFYKWLCRIGKRG-SN
VDKHPLFKC-----GMVYLSLGMDSS-KKTITPEGRLSFASAFGISPEMQMALEDTYDRL
GR-PKGQLD------------CHKAD----AHDFNDWFLVDRRYK------DTESGAHLL
TPAEDRAQVEF-----------PIYGGLYLPHLE--------------------------
-------------------------------------------------------
>CMoV_FJ188473_RdRp
M-----------------------------------------------------------
--------------------------------------SFLK------------------
------------------------------------------------------------
-----RIL----KHLDSQFS----------------------------------------
--PA-PGVYNRDVCA----------ELYGAEWGVLITQE---------RMTRALSVEHER
WYTGRVETDVY--IP-VAQYVDPRDVE-AEPTSQQGNSTGVDN------PVNNCSGTVPT
MPATEVIPV------------DGLGGRRVGVVPAPEGP----------------------
--IPCEGNVYAILRM----------------------ADPTADAS-ESSDDEEDTCCPAY
IHAASNSVAEHS------------ANAVPP--PMEG-------VHPGTSP---DGVPSSS
----------------------------SAVGISLA------VDVTHVNTVDASTEMPT-
-KVEGPDEGVSTSPLQEAGPSMAF-VDASSVAMELRARFGYRSKNPANLELGGRVARDIL
K-GCGA--------------------------VRSENYYLAQLAVQLWFAPTLLDLVLRG
-------------PVQDFLLGGVLVREGVCTSVIPKV-LSP--SLTIRP-ADRPRPVSRV
SYQIDAVRPLADYGVHNNSLKNLVRGINERVFY--IDNVGTKPVQPSGHGFSSIR----D
DIKAF--RVVPWTMEQVVASYSG--SQQTRYNTAMQSIYEKPFNRDDARVSTFIKAEKIN
FTAKPD-PAPRVIQPRDPRFNICFAKFIKPLEPMLYKALG-RLY---KHPCIAKGFNAFQ
TGDIIAKKWRSFRDPVCVGLDASRFDQHVSVAALKFTHKVYKR-FVRDP----EFDRLLQ
LMYTNKGRGTAKDGVVKYKVKGCRMSGDMDTALGNCVLMVPMTRELCKRLEIPHELMDNG
DDCIVIFDKEHLSKFQRAVKPYFKDLGFSMKVEAPVFKLEQIEFCQTQPVFDGTQWRMVR
QVNSIAKDLCSV----ISWEQLLYWWDAIGTCGLALAGGIPVLHSFYKWLCRIGTRG-SN
VDKHPLFKC-----GMVYLSLGMDSA-SKRITPEGRLSFASAFGISPAMQVALEGIYDKM
GN-PKGSSV------------CQVAQ----SHDFNDWFTPDSRYK------ELDSGCQDL
TTVESTAQVEF-----------PIYGGLYLPHIE--------------------------
-------------------------------------------------------
>AgULV_OP660856_RdRp
------------------------------------------------------------
------------------------------------------------------------
------------------------------------------------------------
------------------------------------------------------------
------------------------------------------------------------
------------------------------------------------------------
------------------------------------------------------------
------------------------------------------------------------
------------------------------------------------------------
------------------------------------------------------------
-MVEI-----TGALIQRVPVVARG-INAASCAMECRAQLGYRKFSALNHETVLRITRELL
R-KAGV--------------------------PRSLCHFGSEVAAHLYFQPTILDVALAA
------------RPLEGFLTGGVVPRIGVETGVKVSK-LHR--SVRIRP-RVPPRPVERL
SYHLDIARPEGEFGVHNNSLNNLIRGVNERIFY--TDNVGTLPTRPTVGAYSFKL---PK
AFKRV--VCTPWTLEEVVNSYSG--RLRDRYAAAAASLELTPLNRNDSRVSTFIKAEKIN
FTVKPD-PAPRVIQPRSPRFNVVIAKYIKAIEPIIYKQLG-RMY---KYPCVAKGFNANQ
TGNILRKKWDLFKDPCCVGLDASRFDQHVSVQALQFTHSVYRR-FCNHP----EFNDLLG
KLYNNRGFGMAKDGFVKYKVKGCRMSGDMDTALGNCLLMTLITRRYCELNNIPHELMDNG
DDCIVIMDRQHLATFNDGLSSYYSALGFKMKVEPPVFNFEQIDFCQTRPVWNGLQWTMVR
NIVSISKDLTSL----IDWNQLPSWWAAIGECGLALSSGIPVLQQFYLYLCRIGKVD-KN
VQGHPLWRC-----GMVNLAKGMDAN-PREVTEPSRNSFARAFGITPIQQVNLEQMYKNL
PV-PTSICD-----------PVTNLG----YRSSFEWFGEDRSAS---------------
-----------R-------GFDEHLPALY-------------------------F-----
-------------------------------------------------------
>ArULV_OQ102001_RdRp
MASRLRAFCASVDPV------RSCPL------------------PPGPPSPSARGEGTPP
DVPVVRGPAAAALAIKSRPAP--------------AEFQTVRGLKVVPSGPQVPP-----
--------PVSLSERLGFVEASPSSPALSDFIAGAEDDAVPSTSASSFLTGALRETTQVV
RDGVDRVS----PILSKGCDEIGQRLEQATIKNTTPTPGSAFLAPAPPSSF--NRLVGIM
GKPH-ESLETFRRFKEAASHIGLVLTGQEEAWVAELAHD--REAAMM-RFREALRSTARD
WVLMKGRRDYAPLMP-----VEAKPAA-AAVVQERVVDKAVTTLV---DP----------
------------------------------------------------------------
---------------------------------------------------PCDAYGP--
-LKRPGNDKSEGGDSQESEGSEIDGVQIPG--DGGV-------GEWDETS-LAGVGPPKV
IRGSVVETTLVA-------------------------------PQVLAPAKVARDAVPVK
----------REQQEFHLASFTDA-DLACTLASQVIFKYGRKDHDRLGVEVMERCCRLLA
REWAQIIHGETPGGPPVPQ------------WASERLLRCADIAARLCFVPTALDCALGV
-------------WSQGFSVRGVVERMGVVTEIDSTLTRHP--SIQVLP-VTRPRVTDRR
AYLVDAPRPYERISVHENCGKNLLRGLNERVFY--TDNLRNPPIQPKSGSFKNLGP-FMR
AIRAF--PCPRMSDDEFLDTFQG--KKRARYEAAQSSLLTKPLCVSDAFISTFVKAEEID
FSKKVD-PAPRVIQPRSPRFNARIGPYIKAMEGKIYKAMG-RLY---KFPCVAKGFTSYE
LGELFAKKWSCFKRPVSIGLDASRFDQHVSVAALKWTHTVYRR-FNRDP----EFCQLLD
RLLRNKGFANAKDARFAYSVRGRRMSGDMDTALGNCVIMVAMCYSLCKKLNIRHELMNNG
DDVNLILEEEDEKALRDAIPGWFSDLGFKMKVEDTVHRLEDVEFCQGKPVFDGNSWRMMR
APDALGKDLTSL----IQIEDLSAWYSAIGQGGLALSAGMPIMQEFYCWMLRVGGPI-KN
MQNNHWFQSQLFLMGFDPSVTRVEMARRRPVSLFARLSYWRAFGIDPQMQMLIEERYSQL
DG-PREGSDRILQV------DLLRTG----LDNYGSAFLAFSKIPW----SAASESVTAT
TSAPSSA-CSFGPDSPAIPTCAAPRPSSWAPSTRSQLLKTRPCRHPSSSFCGRDVRLVSS
RRGLCSRPPPLPHSQCGAPVLGHSWFGGSCGGGHLGLDWVDRAPFRPLGVPPLPR
>GPpTV1_OM514399_RdRp
MIPLWCIVLA----------------IWAI------------------------------
---------RETQAYWRPLLE--------------GSKKRLR------------------
------------------------------------------------------------
------------RWVSDHPTAV-----------TVFFSLLAIYYVGP-------------
-LPV-VGWFAH--------------KYWWPLWQWATCSYGLYYKTLV-ARAEFLRRGIED
WANETGAVDGD--KP---------------------------------------------
------------------------------------------------------------
------------------------------------------------------------
----------EP--------------------YVGV-------MYFG-------------
-------------------------------------------------------SLPS-
-DFLGGKPLLKEGDGEDSFTDDEL-VQQASAA--ARVKYGYFNDTPINAKIVDRYIREYL
VER-KV--------------------------PRSTILKCAPVACRLYFTDTATDEACSS
-------------GVEDFLNGAVVRIEGVETQVVPEF-LPAPHLFREVL-VSRPRDPRRR
MGAIAIPRPGNTYGVHNNSLNNLRRGLLERVFA--TDAKGTQPLEPTAKFASRLAN-FAR
DLRSW--EITPWSRQEFVESYHG--KQRTRYQNALDSLLLTPLTARDARVATFVKAEKID
FSVKND-PAPRVIQPRDPRFNVEFGKFIRPLEHKMYKALS-RLY---KYPCVAKGFNAYE
TGDLMAKKWSRFKEPVGVGLDASRFDQHVSREALKWTHSIYKR-FIKDP----EFSQLCG
MLLDNVGFATAKDGAIKYRIDRGRMSGDMDTALGNCVLMVAMCYSYCSSKGIVHELMDNG
DDVVVIMEKDSLTTFSDGLVEWFAELGFKMKVEEPVTRLEALEFCQTKPVFDGTQWRMVR
GIPALSKDLVCV----KGPDELLPWLYAVGECGLALTDGIPVFAELYHYLKRCGSPT-RV
AHQTGFTGM-----GMYNLARRMHYV-GKPVTDTARRSFFDAFGITPDMQIDLENLYRSL
GT-PTGKIERVI-------------------DDVCNWRHPLAPAY---------------
-------------------------AGL--------------------------------
-------------------------------------------------------
>PMeV2_KT921785_RdRp
M-----------------------------------------------------------
-----------------------------------FVHRRERRR-------QSRWVPRTP
EKS-EGKRPV--------VE--SSSDDQTPLK-----YSGPPLVFRA-------------
----DEVLAKARAFLASEGSDSSGASTSGT-------------KPEKKVEF-----QQTE
ILP------DRVKYS-------------------------VGETSVKSLYAERTAEEATR
CNVHDLGWDIA--LP---------------------------------------------
------------------------------------------------------------
------------------------------------------------------------
-VK------------------------LPGG-GADA-------LT---------SMRKAL
SVRDTLAS-----YPDFPGTVTE--------------------WVENSYLGDWKKRMEW-
-----------EMFHWRFDEVL---TPSAKMASRLRGHFGFRPQSKANALLGEHWLLEQY
GFG-------------------------------LEACHAVRLAVKLWETPTIRDRAFSQ
LFPGFSDT-----SEKPFLGWQVASFPGVSNRFVIPV-DAP--IRKLR--TAGTCRK-RE
STSICNQILGGLYRVHDDSMNNLLRGFCTRVWR----YKGSDPIAPSRLKMPRFE----R
KFRAF--QVSRWTRDMVVDNALP--RRRALFRKAADSLEASPITCRDSNVYTFIKAEKFD
YLAKPD-ADPRLIQPRSERYMVEHGTFMKAVEKPVYSCLA-RLQG--GLPMVAKGFNAQE
TARILRAKWDKFRDPVCISLDASRFDQHVSVAMLKFTHRIYRR-FFASPLDKQELSKLCQ
WQLSNAGRARCREGTFKYQVAGRRMSGDMDTSLGNCLIMCAITYELFCR-NHYCEIFNNG
DDCLVISERAHLPT-AAEVCSFYRDYGFHVVEEERVDVFERISFCQTSPVWAGGRWVMCR
GLRAMVKDLTYI----GPKSALPLWLDAIGQCGAALCDGVPIFSRFYSTLMKPGLKQ-NK
IRNSMLYSC-----GMTRLSEGMSFQ-GLAVSDLARLSFMRAFGINPCAQIAIEESMSDY
SG-----LEN---QSNRGFCALSSCETLLSYMLRHGRFEAPDVCA---------------
----------FATE----------------------------------------------
-------------------------------------------------------
>PpVQ_MT113180_RdRp
MSISIE----GV-PVGRLTSHAGQSVIRRLV-----KLIGKQKVPPSGV--AGGGRSNPG
VL----GNTHSSPSTSTRPPR---------------GHGKFRRRP------EVRPIYRRV
MRDIKGKAKVDNTA-----E----------MQCEPSCSYVPGSSAPV-------------
-------------------SSGTEDAQPSV-------------APGPAVGRAGNAVTTPE
VLPGFSGFTDDGKVT-------------------------VEPVSIRSLVRERLAEEATR
VAYTSLHWDKQ--LP---------------------------------------------
------------------------------------------------------------
------------------------------------------------------------
-WP------------------------NPAG-----------------------GLERVL
EQTRTMMA-----IPGLGDELSEGFLGE------------PVPEVLEEVRNGYQREVGW-
-----------ERLHWRFGSIW---SPSTKMASRLRGHFGVRVPSAANAALGEHWLLEQY
GSG-------------------------------LDASLAVCVAVKLWLTPTIKDEAIAQ
--------------FHPFSGWPVSTFPGVSRPFAIPA-GAP--IRKLR--GVLTGPQVRA
STSIYSQVVGGLYRVHDNSMSNLLRGFCTRVWR----YKGADPIPCRSGRIPTFE----R
NFKAF--QVSPWTRQMVVDNALP--RRRTLFQRAADSLECCALSSRDSTVFTFIKAEKFN
YCAKPD-ADPRLIQPRSERFLVEHGTFIKAVEKPVYSCLA-RLNG--GLPMVAKGFNARE
TACILREMWTRFRNPVCVSLDASRFDQHVSVEMLKFTHRIYRR-FFASSAERRYLSLICQ
WTLENAGKARCREGSFKYQVRGRRMSGDMDTALGNCLIMCALTYEFLSRCGIDFYIFNNG
DDCLFICEDVCVPS-VSKVCSWYQHYGFRVVEEERVGVFERISFCQTSPVLTSGGWVMCR
SPRVLAKDLTYI----GPKSALGLWLDAIGQCGLALCDGVPIFHVFYSMLLHMGKKK-NN
IRNSMLYSC-----GLTRLADRLEFR-GLAVDDASRLSFARAFGILPDDQIAIERDLVVC
GT--FSEGNP---MDNVRYNTLISCVTLMDHCLSHPVYPGPRTFDPV-------------
------------------------------------------------------------
-------------------------------------------------------
>BabVQ_MT113182_RdRp
MSTSFVQVGLKV-PAQLLATGRGAHALRVLTSSRRWKASGFSSSSSHGTRSAGAGKEKAA
ELA--KGNTPSGSSSSFHARRRKVSSSSGSSSSGKAAWRRVRPKPVEP--YDVPPLVRDP
R---KGKAPADCSN-----EASSSGNRFAPLACEISMRDGPSRSSPD-------------
----DRVV-----------SDRSERSKARG-------------VASPSVTF-----VQTE
VLP------DRLPAE--------------------------ARTAAKSLFAERTAEELTR
CDVNDLGWDIA--LP---------------------------------------------
------------------------------------------------------------
------------------------------------------------------------
-TK------------------------LPGS-ASDA-------LT---------SARAAL
KVKDTLAT-----YPDFPGTVTK--------------------WVEQSYLRTWEKRMEW-
-----------ELFHWRYGEVK---TPASKLASRLRGHFGLRPPTLANALLGEHWLLEQY
AHG-------------------------------LEASCTVNLAVKLWATPTIRDDALAQ
--------------HPSFSGWPVSTVPGVSTRFVVPK-DAP--IGKLR--RVPTGPKGRA
STSIYSQVVGGLYKVHNDSMDNLLRGFCTRVWK----YKGSDPIPCRFRSIPRFE----R
NFRAF--PVSPWSRQMVVDNALP--RRRTLFQMAADSLETLPISSRDSTVYTFIKAEKFD
YCAKPD-ADPRLIQPRSERFLVEHGTFIKAVEKPVYLCLA-RLQG--GHPMVAKGYNARE
TARILRTMWEEFRNPICVSLDASRFDQHVSVEMLKFTHRIYRR-FFPSPLDKQALSRICQ
WTLSNAGKARCREGSFKYEVRGRRMSGDMDTSLGNCLIMCALTYEFLTRCGLKFKIFNNG
DDCLFICERSSVPS-AESVLKWYHAYGFRVVEEERVGVFERISFCQTSPVFTLGGWVMCR
SPRVLAKDLTYI----GPKTALSHWLDAIGQCGLALCDGVPIFSVFYSLLLMPGKKK-SK
IHNSMLYSC-----GLTRLMEGLEHK-GLTVTSGARLSFARAYGILPDDQIAIEREMMEI
GSCNVKEMHS---MHLGAFSTVVSRECLLDYCLRMPRFPANLCESSLCVESGPEWMGVRE
AARSIYT-DYFA------------------------------------------------
-------------------------------------------------------
>WULV_OK573479_RdRp
M-----------------------------------------------------------
------------------------------------AWQAIR------------------
------------------------------------------------------------
-----RLF----------------------------------------------------
---------TRKQRP---------------------------------RAASSISEEIYV
GD-----------FP---------------------------------------------
------------------------------------------------------------
------------------------------------------------------------
-IGVTRE--------------------VPAP-RVET-------VV---------ADELSP
VNRESMML-----DDDWVAVINTARY----------------MEAQAQLRERLDEVVQE-
-----------ELRQWVLGNVA---SPAARLAEQLRVRFGARAPTAANAVMGERFLLDKA
AEA-GN--------------------------DHLDASNLASLAVNLWLVRTAWDQSVGL
----------------GFSEWVVTELPGVSRSFECPP-DAP--VIWRSR-AATPMKYGRR
TVNFSNLMANDIYKVHANSKDNLLRGFCTRVWR----YKGADPIPCLRSRLPRFE----R
AFRGF--PVRPVSYDSVVENALP--RRRKLLQTAVESLKTKPLQLADSHVNTFIKAEKFC
WSAKPD-ADPRLIQPRGNRFLVSHGRYIKAIEPMVYKALG-RLT---GLPMVAKGFNARE
TAEILRKKWDRFRDPVCISLDASRFDQHVSVDMLKFTHRIYRR-FNRDP----EFKMMCD
WQLHNTGFASCPEGSFKYKIAGRRMSGDMDTSLGNCVIMCGLTYELFGP---GVEIFNNG
DDCLVIGERHELVD-APTVREHYKQYGFHVVEEDRVDVFERILFCQTQPIW-AEGWVMCR
HPRMMAKDLTYI----GPHTADRAWLDAIGQCGIALADGVPIMSRFYHNLIDTSHRK-AN
ITNSMLYSC-----GLTNLAKRMEYK-GLPISDRSRYSFYLGFGVEPDVQVAIEASMGPL
GN-----IQR---IDGKLFEQTIT-----------NYESALEAAE-----KGSGHAWKRP
VSLPI-------------------------------------------------------
-------------------------------------------------------
>GULV1_OP886321_RdRp
M-----------------------------------------------------------
------------------------------------VWQAIR------------------
------------------------------------------------------------
-----RII----------------------------------------------------
---------ARCRRP---------------------------------VSQQAVPLMVGT
-------------HP---------------------------------------------
------------------------------------------------------------
------------------------------------------------------------
-LPGLTW--------------------VVGP-PSGT-------AV---------GRDDTP
-SLTGMDY-----DPDWKEVINTARY----------------LYAQEERMQVAEAVVEE-
-----------ELRHWTIGDVT---SRAADMAGKLRGTFGVRAPTQANWVLGERFLLDSG
AET-------------------------------LDTSMDASLAVKLWLTPNVFDRAVGG
---------------PVFSRWVVTELPGVSKEFCSPP-DAP--FIRLQP-GRATLKRVRK
TVNFHNFCTRDIYRVHANSLANLERGFVTRVWR----YKGEDPVAPLRSRCPKFE----R
VFRGY--PVSAISYQDVVERSLP--RRRLIFQSAAESLLTSPLTYRDSYVSTFVKAEKFN
WTTKPD-ADPRLIQPRSPRFLVSHGRYIKAIEHHVFKCLG-RLN---HYPMVAKGFNARD
TAEILRSKWSRFHDPICISLDASRFDQHVSVEMLRLTHRVYKR-FNRDP----EFMDLCR
MTLDNTGFARCPEGGFKYKVRGRRMSGDMDTSCGNCVIMCAITYELVGN---CAEIFNNG
DDCLVIMERNEAPS-AEAISKHYLDYGFRVVEEERVDVFERILFCQTQPVW-AHGWVMCR
APWVIAKDLTYI----GPKEADRAWLDAIGQCGMALADGVPILSAFYASLLDTSVRR-GG
IQNSMLYSC-----GMTRLAEGMVYR-ELPIVDRARVSFFKAFGVLPDVQAAVESSMGPL
GK-----IQW---LEGKAYLEMLEKG-------------GDELLD-----YGRGRCYNPK
ASYGVVY-----------------------------------------------------
--------------------------------------------------SRLNF
>PlULV_OL330774_RdRp
M-----------------------------------------------------------
------------------------------------------------------------
------------------------------------------------------------
------------------------------------------------------------
------------------------------------------------------------
------------------------------------------------------------
------------------------------------------------------------
------------------------------------------------------------
------------------------------------------------------------
------------------DAVNESRF----------------QDARRQRQEESENTVRE-
-----------ETRQWLLGSVS---TKPAQMALLLREHFGVRAPVQANHLMGERYLLDRL
EEVEGE--------------------------LTSQRHEDINLAVQLWTTPTVVDAAIGG
---------------SRFSQWVVSAFPGVSQPYLEPS-DAP--VIRLRD-RAATLFKPRS
SCSMNNGYVNEVYRVHDHTYENLIRGFCTRVWR----YKGAEPLPCTVHRWPKFE----R
DLRGF--PCAALSYQDVVDTALP--RRRTLLQGAADSLLHTPIITKDAAVSTFIKAEKFN
FTAKPD-ADPRLIQPRSNRFLVAHGRYIKAIEKKIYLAMS-RLQ---HHPMVAKGFNAES
TGALLREKWEMFSDPVCVGLDASRFDQHVSRDMLKATHRIYRR-FIDSA----EFRRLCE
LQLRNVGYARCPQGGFKYEVEGRRMSGDMDTSLGNCVIMCAITYEWFAG---KGQIFNNG
DDCIIICERRDLPD-YDQLAAHYARYGFRVEIEPTVDVFEKIQFCQTQPVW-AGRWVMTR
HPAMMAKDLTYI----GPRESRSLWLDAIGQCGMALTDGVPVMSSFYRTLLNGAK---SN
IKSSMGYSC-----GFTRLAEGMAYS-GRLITAEARMSFYRAFGVEPQMQFALETALGPA
GE-----LFE---LTTSDYSAHLKAI--------LPYINGEKT-----------------
------------------------------------------------------------
-------------------------------------------------------
>SbaVA_MK211274_RdRp
M-----------------------------------------------------------
------------------------------------AWQAIN------------------
------------------------------------------------------------
-----RI-----------------------------------------------------
---------TRRRND---------------------------------RLAELLAEEV--
--------DIK--AP---------------------------------------------
------------------------------------------------------------
------------------------------------------------------------
-IDA-----------------------LVGPLPDGS-------ILL--------------
-------------DGCVTDIGSKAGF----------------EKALAAAVEEETSTHVW-
-----------DLRTWQLGLNE---TPVAEMASILRGTFGFRAPSSANELLGEKYLIDTI
NEFPETLPVTYEAEEELKKAVQRRSVKGLPV-VGPKISASIRAAVKLWLTPTARDLALSR
---------------PGNREWVVTEIPGVSRTFLRPS-DAP--VIWVK--AGCTTRRDRS
STTIQSGISTVSFRVHSNSMDNLMRGFCTRVWR----YKGKDPICCTSPPPPQFL----R
AFKGY--PVQPITREEVVERALP--RRRTLLEKARLSLMEKPINRRDAAVSTFIKAEKFN
FTAKPD-ADPRLIQPRSDRFLVEHGQYIKAVEPHVFKALG-RLN---KYPMVAKGFNARD
TAAILHKKWSSFKHPVCISLDASRFDQHVSREMLKFTHMVYRR-FIKDS----HFNRLCE
MQLENVGYASCPEGRFKYKVSGRRMSGDMDTSLGNCVIMCGLTYELMGK---KAEIFNNG
DDCLIICEIDDAPS-SEKIKQHYHGYGFNVVEEERVRTFERILFCQTQPVW-AEGWVMCR
SLTCIAKDLTYI----GPKHDVENWLGAISECGLALADGVPVLSAFYRSMARPTS---KG
IRNSMQYAC-----GMTQLAKGLTFN-DFEISDRARLSFYNAFGVSPDEQIAIEKSMAPL
DK-----LKQ---STSTTEITLLD------------YINGKTKKT-----FGTFK-----
------------------------------------------------------------
-------------------------------------------------------
>PULV_OM419177_RdRp
M-----------------------------------------------------------
------------------------------------------------------------
--------------------------------------------------GA--------
-----LIS----GGVASACN----------------------------------------
------------------------------------------------TVVGPRMRKAAK
WVAKR--------VP------------------------------G-CSPIDE-------
------------------------------------------------------------
------------------------------------------------------------
------------------------------------------------------------
-------------APKVPEVVA--------------------AIKDDAVTNEIKDELTS-
-----------IFGQWRAGGCDVVGNACLSVAGHLRDTLGYRSPSEANYLIGERKALDML
KEVPRSVAGLIPDNQLMPFGEEKETTSFVRP-ELGHYGRVAAVAATLWLTPTLFDEQLAK
--------------FQGFSAPAVISCPGVESKPVVPL---P--GLRRLR-VHRPRLPRRR
IVSASILTPANSFQTHLDSENNLLRALNERVLE----YKGKEPIPPSRAAVLAMSNYTLG
KLMSW--PIGKMTEKQFLACYTG--RKLTVYTNALLSLAKCPLKPSDAYVDTFVKAEKFD
YLAKPD-ACPRAIQPRSPRYLASVGMFIKPIEKAVYKSLADSFYG--GVPVVMKGFNAVD
TGNLLRRKFEMFDDPVVMCLDASRFDQHVSVDMLKFTHQVYSR-FNGDQ----EFLRLLG
MTLVNTGYAKCAESAFKYTVKGRRMSGDMDTSLGNCTIMVAICAYLFR--GFKHQLANNG
DDCAMICNRCDLPS-NAYVEEQFKSFGFHVRIEEVTSIFERWEFCQTRPVRRGEDWVMCR
NVSAIAKDVCHV----GDVNCYLTWLYGIGECGGALADGLPVFSAFYQYLRRAGKPS-RK
FHQAVDWET-----GMVSLSRGMKRQ-DLPVQSESRVSFYRAFGIEPQMQEAIEKYFLTL
G--PLGKLQS--------WQIKDHVD----FVSQSEWFTD--------------------
------------------------------------------------------------
---------------------------------------------------HLAN
>CY2_MT893741_RdRp
M-----------------------------------------------------------
--------------ESSSLPR--------------ACWRKAR------------------
------------------------------------------------------------
-----QVL----RAPA--------------------------------------------
------------------------------------------------TFSREVVKAARK
WVTMPSN-----------------------------------------------------
------------------------------------------------------------
------------------------------------------------------------
--------------------------------------------------------HRVY
DYPTSLGIVIAEPVARLRRSLP--------------------SVRKCAEKIVVRQGIDT-
-----------LVDDWCTGLPNPD-IVEVGWALRLRDRFGLPPASEPTRLSGERWVLKQL
NGVDPESWN-ADL---------GKPVHIQGDYAPGRNAHIAQVAATLWLTKTLSDKALAR
--------------HQGFSRFAVIGVDGLEAKAVPL---AA--GLRLLP-VPRPGQSRRL
SQTLLLPTPRAQFVNHACSANNLGRVMTTRVMQ----YKGRDPIQPSQEALTKLNLRIAE
LYKSRPSTVYPLSYEGFLNCYEG--RQRTRYAQAVEQLLRSTLEPKDARVETFIKNEKFD
WALKGEEADPRAIQPRKPKYLAEVGRWFKPLERIIYKDLSKRLYGECAEPCIAKGLNALE
SGATLRRKWEKFSSPVCVSLDASRFDLHVSVGMLKFTHKLYDY-YCKSP----TLQRYLK
WTLRNHGVASCKELSYGYEVEGRRMSGDMDTALGNCVIMSILTWFMLSELGIKHELFDNG
DDCLFICESKDVPS-PEVITNWFSDFGFVVRLEGVTSVFERIEFCQTSPVWTERGWLMCR
NIKSLSKDLTNVNSCTGSTIEYTHWLKAVGKCGSILNAGVPIFQSFHNMLERLGTN--SR
IDRGVFFKS-----GLVNLIRGMDRQPNVKITTSARLSFEVAFGITPGMQLAIERYYDSV
MG-PLGKIET------TKWPIELRKE----YEYGSEWYEDLGVL----------------
------------------------------------------------------------
-------------------------------------------------------
>CY1_JX101610_RdRp
M-----------------------------------------------------------
--------------DPSSLPR--------------ACWHHAR------------------
------------------------------------------------------------
-----QVF----RAST--------------------------------------------
------------------------------------------------SFSREVVRAARR
WVTMPTS-----------------------------------------------------
------------------------------------------------------------
------------------------------------------------------------
--------------------------------------------------------RHAY
DFSTSLGIVIAEPAARLRRRLP--------------------SVRKCAEKLVVHKQVDT-
-----------LVDEWCSGIPNPD-IVEVGWALRLRDRFGLPPASEPTRLSGERWVLKQL
NGVDPESWN-ADL---------GRSVHIQGDYAPGRNAHIAQVAATLWLTRTLHDKALAR
--------------HQGFSRFAVIGVDGLEAKAVPL---AS--GLRLLP-VPRPGQSRRL
SQTLLLPTPRAQFVNHACSANNLGRVMTTRVLQ----YKGRDPILPSSEALHRLNLRIAE
LYRSRPSTVYPLSYEGFLNCYEG--RQRTRYAQAVEQLMRSTLEPKDARVETFIKNEKFD
WALKGEEADPRAIQPRKPKYLAEVGRWFKPLERIIYKDLSKRLYGEGAEPCIAKGLNALE
SGATLRRKWEKFSSPVCVSLDASRFDLHVSVGMLKFTHKLYDY-YCKSP----TLQRYLK
WTLRNHGVASCKELSYEYEVVGRRMSGDMDTALGNCVIMSILTWFMLSELGIKHELFDNG
DDCLFICESHDVPS-PEVITNWFSDFGFVVRLEGVTSVFERIEFCQTSPVWTERGWLMCR
NIKSLSKDLTNVNSCTGSTIEYTHWLKAVGKCGSILNAGVPIFQSFHNMLERLGTN--SR
IDRGVFFKS-----GLVNLIRGMDRQPDVDITTSARLSFEVAFGITPGMQLAIERYYDSV
MG-SLSKIET------TKWPIELRKE----YEHGSEWYEDLGVL----------------
------------------------------------------------------------
-------------------------------------------------------
>OULV_MH579715_RdRp
M---------------------------DL------------------------------
--------------NETHGYS--------------SLWAQAR------------------
------------------------------------------------------------
-----KVL----RAPA--------------------------------------------
------------------------------------------------SFTHSVVRAAHA
WVRQQRS-----------------------------------------------------
------------------------------------------------------------
------------------------------------------------------------
--------------------------------------------------------KNAI
QLSEALGIILGNKVEGLLKRLP--------------------NPRRVAEKLVVSKGIDT-
-----------LVDDWCSGHSNPA-TPEVGWALRLRDRFGLPPASEPTRLSGERWVLKQL
NGVDPESWN-AEL---------RDEIAIQGIYAPGENAQIAAAAATLWLTPTFRDEAWSK
--------------HQGFSQFAVIGVDGLEARAVPL---AA--GLRLLP-VPRPGQSRRS
SQSLLLPTPCCQFVNHANSDNNLKRVMTTRVMQ----YKGRDPIQPTDESLRVLNQRFKR
LYSSRPSTVYPLSYQGFLNCYQG--RQLSRYSHAVEQLRRSALVRKDARVETFIKNEKFD
WSVKGVEADPRAIQPRKPKFLAEVGRWFKPLERIIYKDLSKRLYGPEALPCIAKGFNALE
SGRILRAKWERFTNPICVSLDASRFDLHVSTGMLRFTHMIYNF-YCKSP----TLQRYLS
WTLRNAGTASCKESSYAYEVKGRRMSGDMDTALGNCIIMTSLTWLMLDTLGIKHELFDNG
DDCLFICEQHDVPS-DQVIMKFFSDFGFVVKLEGVTSVFERIEFCQTSPVYTERGWLMCR
NIKSLAKDLTNVNSCTGSAKEYTHWLRAVGKCGSVLNCGVPVFQSFHRMLERLGTN--SR
VERSVFWNC-----GLVNLIRGMKRDNDVTISTEARLSFQRAFGIDPAMQMAIEGYYDSV
MG-PLGKIRT------SKWPIDLRKE----FVLGREWFGDDVGALP--------------
------------------------------------------------------------
-------------------------------------------------------
>TULV_OK018180_RdRp
M-----------------------------------------------------------
------------------------------------SRDHAR------------------
------------------------------------------------------------
-----EIL----KNTA--------------------------------------------
------------------------------------------------RYPSNVVRSAYK
WVVRRRP-----------------------------------------------------
------------------------------------------------------------
------------------------------------------------------------
--------------------------------------------------------RSVY
TSAEAVGTVVAGCVNKVLDLIP--------------------SVHDRAAARAAEAEIDC-
-----------LVNEWVRGSVNSDEHAEVGWALKLRDRYGFPAASEPTRLTGERWVLEQL
QKEASEEQA-MNWRAETGET--WSRVLIAKSDPLGWQGKVAAIAATLWLTPNATDRALKR
--------------HQGFSALAVIGVDGVRSKAVDR---SS--MLRPLR-VSRPRQSRRR
SLQLLLPLPRACFVNHANDGVNMVRVLENRVLK----YKGRDPVKPLTEAISRLDSAIAR
KYKIQPKRVQPLTYQGFLNCYHG--RRRTRYEQAVEQLSRRPLQPKDSRVETFIKNEKFD
WLSKRAETDPRAIQPRKPKFLAEVGRWFKPLEHIMYQDLAKRLYDS-DEPVIAKGLNAEQ
TGELLWRKWSRFKRPVCVSLDASRFDLHVSQDMLKWTHRMYNR-YCRSK----TLNKLLS
WTLTNRGTASCADSAYQYEVEGRRMSGDMDTALGNCVIMTCITWFILNELNIKHELLDNG
DDCLFICELADAPS-DETISKMYLDFGFEVRLESRSEVFERIEFCQTQPVWRGDSWVMIR
NIKSLSKDVTDVNC--VTDNAFTHWLKAVGLCGRVLNSGIPIFQSFHNMLTRIGTD--SR
IKNAVYYEC-----GLVNLIKGMTRE-KREIADETRLSFYRAFGIPPHRQIAIESWYDSL
QG-PMGKLKI------HEWQLQLKEE----YAYGSAWFERDDELLPA-------------
------------------------------------------------------------
--------------LCGPPAI--------CG-------------------GSRDS
>MULV_OM937759_RdRp
M-----------------------------------------------------------
----------------FTHLR--------------MSRDHAR------------------
------------------------------------------------------------
-----EIL----KNTA--------------------------------------------
------------------------------------------------RYPSDVVRSAYK
WVVRRRP-----------------------------------------------------
------------------------------------------------------------
------------------------------------------------------------
--------------------------------------------------------RSAY
TSAEAVGAAVAGCVNKVLDLIP--------------------SVHDRAAARAAEAEIDC-
-----------LVNEWVRGSVNSDEHAEVGWALKLRDRYGFPAASEPTRLTGERWVLEQL
QKEASEEQA-MNWRTETGET--WSCVNIAKSDPLGWQGKVAAIAATLWLTPNATDRALKR
--------------HQGFSALAVIGVDGVRSKAVDR---SS--MLRPLR-VSRPRQSRRR
SLQLLLPLPRACFVNHANDGVNMVRVLENRVLK----YKGRDPVKPLTEAISRLDTAIAR
KYKIQPKRVQPLSYQGFLNCYHG--RRRTRYEQAVEQLSRRPLQPKDSRVETFIKNEKFD
WLSKRAETDPRAIQPRKPKFLAEVGRWFKPLEHIMYQDLAKRLYDS-DEPVIAKGLNAEQ
TGELLWRKWSRFKRPVCVSLDASRFDLHVSQDMLKWTHRMYNR-YCRSK----TLNKLLS
WTLTNRGTASCADSAYQYEVEGRRMSGDMDTALGNCVIMTCITWFILNELNIKHELLDNG
DDCLFICELADAPS-DETISKMYLDFGFEVRLESRSEVFERIEFCQTQPVWRGDSWVMIR
NIKSLSKDVTDVNC--VTDNAFTHWLKAVGLCGRVLNSGIPIFQSFHNMLTRIGTD--SR
IKNAVYYEC-----GLVNLIKGMTRE-KREIADETRLSFYRAFGIPPHRQIAIESWYDSL
QG-PMGKIKI------HEWQLQLKEE----YAFGSAWFERDDELLPA-------------
------------------------------------------------------------
--------------LCGPPAI--------CG-------------------GSRDS
>JgULV_OM937760_RdRp
M-----------------------------------------------------------
-----------ANHLDIVCPP--------------IFRQKCR------------------
------------------------------------------------------------
-----EVL----RSTA--------------------------------------------
------------------------------------------------SFPADVVRTAYK
WVSRKPE-----------------------------------------------------
------------------------------------------------------------
------------------------------------------------------------
--------------------------------------------------------SAPL
KVREYLGAALGLAGDRMLGGLSR-------------------RVEDFGEQLVQNDRVDR-
-----------LVREWVLGSSNADDYAEVGWALRLRDRFGFPSASEAARLAGVRWVLKQL
QEDEVEEGC--RV---------IDGFCGKPAYAPGVADEIAEMAATLWLTATAKDKAVRR
--------------HQGFSPFAVIGVDGLQALAVPR---SS--NLQLLR-VGRPRQSRRC
SWQLLIPAPRALFVNHANDDNNLVRVMENRVLR----YKGQTPIAPTREAYDHLLRAVNT
RYSSRPDKVYPLSLEGFLNCYTG--RRRTRYEQAVSDLRLAPLTREDARVSTFIKNEKFN
YLAKRDGTDPRAIQPRKPKYLAAVGTWFKPLEHIMYQDLAQRLYGDEALPCIAKGLNAQQ
TGFVLRQKWDRFTDPVCVSLDASRFDLHVSVDALKFTHKLYHK-YCQSR----ELQKYLR
WTLSNSGVASCSETAYKYEVQGRRMSGDMDTALGNCILMVCLTWHMLTTMNVRHELLDNG
DDCLFICNAADVPT-DEQITDFYRQFGFVVKLEGRTSMFERIEFCQTQPVLTATGWRMIR
QLPSIAKDLTNVNMAQKSQSEYTAWLKAVGLCGRTLNDGVPIFHAFHNMLVRLGTD--SR
IHRSVFYEC-----GLVNLVKGMRYE-QQPVTHESRLSFHRAFGVDPAMQLAVEEYYGSV
QG-PLGKSIL------HEWPIQLKEE----YDSGAEWFVLGGGPRES--L----------
------------------------------------------------------------
--------------QGGEP------------------------------LGSLSQ
>EmaV_MF415880_RdRp
M-----------------------------------------------------------
-----------ENQHTHVCPR--------------SFLRTCR------------------
------------------------------------------------------------
-----AIL----AAPA--------------------------------------------
------------------------------------------------NYGRDVVKIAYK
WASRNPA-----------------------------------------------------
------------------------------------------------------------
------------------------------------------------------------
--------------------------------------------------------TAPR
SVRESIGVVVGSAVDFLSAPRK--------------------RLEDRAEQLVQDDRVDR-
-----------IVREWELGTADSR-IPEVEWAYRLRDRFGVVSASEPARQTGERWVLKQL
EGLEGGEFRCIPIEPFFGDA-------PAPVHSPGSNSVIAAIAATLWMTPTRLDRALRR
--------------HQGFSQLAVIGVDGVSALAVQA---SS--ELRPLR-VGRPRQSRRR
SWSLTMPAPKSCFVNHANSDHNLKTVMENRVLK----YKGQEPAKPRVEAYKQLYERIRP
RYRSLPDTVYPLSYDGFLKCYSG--RRRTRYEQAVQELRNAPLTPEDAVVSTFIKNEKFD
WLQKKELADPRAIQPRKPKYLAEVGRWFKPLEHIMYKDLAKRLYGQDALPCIAKGLNARE
TAEVLRAKWDKFASPVCVSLDASRFDLHVSPDALRFTHRLYHK-YCQSR----QLRKYLE
WTLRNAGVASCPESAYQYEVEGRRMSGDMDTALGNCVLMLCLTWNFLDQHNIKHEIMDNG
DDCLFICEAADVPT-DKQIMDYYLDFGFVVRLEGKVSVFERIEFCQTSPVLTANGWRMVR
NLKSIAKDLCNVNMATGSLSEYTAWLKAVGICGRILNDGVPIFSAFHNMLVRHGTN--SR
IDRAVFWEC-----GLTNLIKGMSFE-QLEITVAARESFYLAYGITPARQLAIEEYYDSL
QG-PVGKIQL------HEWPLQLKEE----YACGAEWFEGDGER----------------
------------------------------------------------------------
-------------------------------------------------------
>SULV_MN868593_RdRp
M-----------------------------------------------------------
------------------------------------------------------------
------------------------------------------------------------
------IL----GSTA--------------------------------------------
------------------------------------------------SYPTDVVKTAYK
WVMRSPA-----------------------------------------------------
------------------------------------------------------------
------------------------------------------------------------
--------------------------------------------------------KAPQ
GTREYLGAMVGAAVHNVVDSVPR-------------------KIEDYGEQLVQNERVDR-
-----------IVREWVLGSANADDYAEVGWALRLRDRFGFPSPSEAARQSGERWVLKQL
QGVEVEEWR--SVMPIAID---GDGVVHHDDGTPGRLGQIAAFAATLWLTATAHDKAVAR
--------------HQGFSEFAVIGVDGCTARAVPC---SG--LLRPLR-VGRPRQSRRC
SWQLLMSMPKSCFVNHANNDQNLRTVMENRVLH----YKGQDPIKPTSEAYALLKQRISE
KYKLLPATVYPLTYEGFLNCYSG--RRRTRYEQAVQELRDAPLVRKDARVQTFIKNEKFD
WLLKRDQADPRAIQPRKPKYLAEVGRWFKPLEHIMYKDLAERLYGQDALPCIAKGFNASQ
SGEILRAKWEKFQNPVCVSLDASRFDLHVSKDALRFTHWLYHK-YCKSP----TLRRYLR
WTEDNSGVASCAESAYGYEVEGRRMSGDMDTALGNCVLMLCLTWNFLDTLGVKHETFDNG
DDCLFICEAADVPS-DQAIMKYYHDFGFVVRLEGKVSVFERIEFCQTSPVLTASGWRMIR
KLSSIAKDLCNVNMATVTEKGYTDWLRAVGICGGILNDGVPIFSSFHQMLVRHGTK--SR
IDRAVFWEC-----GLVNLVKGMNYQ-GLSISPETRMSFHRAFGITPQMQLAIEEYYDSL
QA-PAGKIQL------HEWPIQLKEE----FDSGSAWFEGDPVV----------------
------------------------------------------------------------
-------------------------------------------------------
>SgULV2_1_PP996018.1_RdRp
M-----------------------------------------------------------
------------------------------------SWQAIA------------------
------------------------------------------------------------
-----RIF----------------------------------------------------
---------ARKG-----------------------------------RSTPATSVVVGT
ID-----------CP---------------------------------------------
------------------------------------------------------------
------------------------------------------------------------
-LAPPGG--------------------GVAP-PSVA-------AVLPPP----VCDHGRP
TARQRLEAD----FADWLPVVNDGRF----------------FFAKAARSEIAEDRVDG-
-----------EIRSWLLGNTT---SKSAQMALQLREHFGVRAPVEANHLMGERWLLDKH
ITEDVE--------------------------LTPLRGEQISLAVRLWTTPSVEDAAIGG
---------------QHFLQWVVTRFPGVSVPYTPPT-DAP--YIRLRD-RAATLYKPRS
SCSMNNGFVHEAYRVHDHSLANLLRGYCTRVWR----YKGNEPLPCIKARWPNFE----R
RLHGF--PCAALSYQAVVDTALP--RRRKLLQVAADSLLLTPICTRDAAVSTFIKAEKFN
WTSKPN-ADPRLIQPRSNRFLVAHGRYIKAIEKKIYLAMS-RLQ---HHPMVAKGYNAEQ
TGALLRQKWEMYKDPVCIGLDASRFDQHVSRDMLKATHRIYRR-FIDSA----EFRRLCE
LQLRNVGYARCPEGGFKYDVQGRRMSGDMDTSLGNCVIMCAITYEFCHG---WGQIFNNG
DDCIIICERSMTPK-RQDLEQHYAQYGFRIEVEPVVDVFERIEFCQTQPVW-AGRWVMTR
APGMMAKDLTYI----GPRESRTLWLDAIGQCGLALTDGVPMMSAFYASLLTPGIRK-RG
IQNSMLYSC-----GFTRLAEGMTYQ-AREITAGARLSFYRAFGVEPQMQHAAELAMAPA
GL-----ITL---LDEKSYCVHLKTS--------IQYGSSAKNTE---------------
-------VAQTPEE----------------------------------------------
-------------------------------------------------------
>FULV_MW480892_RdRp
M-----------------------------------------------------------
--------------DSISMPK--------------ACWSKAR------------------
------------------------------------------------------------
-----QVL----RTPA--------------------------------------------
------------------------------------------------SFSKGVVKAAYQ
WVNMPRG-----------------------------------------------------
------------------------------------------------------------
------------------------------------------------------------
--------------------------------------------------------KYAR
DVSTSLGIVIAEPVAAVRRRLP--------------------SVNSLAEELVTRQSVDT-
-----------LVDDWCLGLSNPDNNVEVGWALRLRDRFGFPPASEPTRLSGERWVLKQL
NGVDPESWN-DDYVFE------DAQEDFQREYVPGRNAHIAATAATLWLTETLYDKALAR
--------------HQGFSQFAVIGVEGLEAKAVPP---AA--GLRLLP-VPRPGQSRRL
SQSLLLPTPRAVFVNHANSGNNLERVLTTRVMQ----YKGRDPIQPSQEALRKLNLRIGE
LYKSRPSTVYPLSYDGFLNCYDG--RQRTRYAHAVEQLMGAALKPKDARVETFIKNEKFD
WLLKGEEADPRAIQPRKPKYLAEVGRWFKPLERIIYKDLSRRLYGDNAEPCIAKGLNALE
SGATLRRKWEKFSNPVCVSLDASRFDLHVSVGMLQFTHKLYDY-YCKSP----TLQRYLK
WTLRNSGIASCKERSYAYEVEGRRMSGDMDTALGNCIIMTILTWFMLSELGVRHELFDNG
DDCLFICEACDVPS-PEIITDWFSDFGFVVRLEGVTSVFERIEFCQTSPILTDRGWLMCR
NIKSLSKDLTNVNSCTGSTVEYTHWLKAVGKCGSILNAGVPIFQSFHNMLVRLGTN--SR
IDRGVFFKC-----GLVNLIRGMDRQPDVEITTSARLSFEVAFGISPGMQLAIERFYDSV
VG-PLGKLES------HKWPIDLRKE----YEYGSAWFEDQGVL----------------
------------------------------------------------------------
-------------------------------------------------------
>SgULV1_1_PP996017_RdRp
MVPLCLAILA----------------LYLL------------------------------
---------SQCLSYSRWITS--------------IWSKLIE------------------
------------------------------------------------------------
-----WVV----DWVDNHPRTV-----------NLTLASIGIYCLGP-------------
-LPV-LGWYGH--------------KFHRSLYD-SIVKRWLHYRALVRARVRFIAQQLED
WAKERGDVDGD--EP---------------------------------------------
------------------------------------------------------------
------------------------------------------------------------
----------EP--------------------YTGV-------MYFG-------------
-------------------------------------------------------EIPS-
-DFGGQPGLLVTTPVEDRASDEDL-VQQSSAA--ARVKYGLFERNSVNTKIVDRYIREYL
VDR-RM--------------------------PRSRILRVAPVACEVYFRQTATDEACGV
-------------TPRGFSVGGVVRIGGTETAIVPNF-KPPISEFREVQ-VSRPRDPVRS
MGAIAMPRPNATYGVHNNSLNNLRRGLLERVFA--TDSSGTQPVQPTVDFSQRLST-FSR
RVKSF--EVPALTREEFVASYKG--RQNARYQRALDSLYSCPLQGRDARVATFVKAEKIN
FTDKPD-PAPRVIQPRDPRFNVEFGKFIKPMEHKIYRALG-RLY---KYPCVAKGFNAYE
TGNIVAQKWALFKTPVGVGLDASRFDQHVSREALKWTHRYYRR-YCRSP----EFAGLCS
MMLDNVGFASAKDGAIKYRISRGRMSGDMDTALGNCVLMVAMCYSYCTDKGIRHELFDNG
DDVVIIMEDDDLAKFSDGLVEWFAELGFKMKVERPVHTLEQLEFCQTHPVFDGAQWRMVR
GINALSKDLVCV----KGPDEFLPWVYAIGECGLALTDGIPVFAELYHYMQRIGRKS-RI
SHHHQFTGM-----GMARLAYRMQYT-GKPITEEARYSFYLAFGITPDMQTALEDMYRSL
GT-PAGNIH-----------------------DVCDWSLDTAPAY---------------
-------------------------ARL--------------------------------
-------------------------------------------------------
>GULV4_OR947507_RdRp
M-----------------------------------------------------------
------------------------------------------------------------
-----------------LTR----------------------------------------
-----RRV----GFLA-------------------ALAGGAF------------------
--------------------------LSYKVWQAVQS-----------------TELVRE
WYRDSGSEITE-------------------------------------------------
------------------------------------------------------------
------------------------------------------------------------
--------------------------------DSGTLSNSGDLVKTEETS----------
----------------------------------------------SSDESQEGGSDAE-
-----------GGKRKRVRWYPRR-IACRKVAQHLRATFGLMQDRGSNRQILDREARKFA
R-SLGV--------------------------RDSDLIRVCPLAVSWALTPSPWDLEAHW
YDASWAVTTLRRWCSPGFLEPRVVSVRGVDTNIHYEP--PP--GVVTGPPRGPEKVAVRR
CLVVEAPKPHLQFAIHNPSMVNVMRGLTERVYFRPVDGKLVEPPKPVKMA-AKLRP-AWR
RFAQYCPKTPVLTRDEFIACYAGDRRRTTRYEQARDELGVTPLQERDARLSTFVKCEKID
FTTKGD-PAPRVIQPRQPRFLMESGRYIRPIEHVLYKHMGKILY---KEDCVAKGFNAVE
TAALLRRKWEAFPDPVAVGMDASRFDQHVSLDALYWTHSIYQM-FNDCP----YFAWILS
LMRTNKGVALAHDGTARYSVVGRRMSGDMDTALGNCLLMVSMTWCYCKAKGIKHKVLDNG
DDLVVILNRPDLERFSQGVVEWFLGLGFVMKVEPAVSVFEQIEFCQTSPVWNGQQYVMCR
GVRAISKDLVCT----VGTRDIRPWLKAVGDCNLSLCSGIPILQEVALWMRRNGRD--SK
VAQHAGFAS-----GMQRLARGMEQR-AREVGERARFSFYCMTGILPDMQKELEEVYRNL
GR-VRETGEE-----------ISSDEQ--QYHCESAIWEGCRPDY---------------
------------------------------------------------------------
------------------------------G------------------------
>GULV2_OR947505_RdRp
M-VVIVVFCA-------------------LA-----------------------------
------------------------------------------------------------
------------------------------------------------------------
-----SII----IYLL--------------------------------------------
---------SK---------------VALRIWRWINEDT---------RW----EQLVRY
WMEDPEEEDELEFEP---------------------------------------------
------------------------------------------------------------
------------------------------------------------------------
-----------------------------------------LKAPTPDTP---GS-----
----------------------------------------------STSADSALGRKPS-
-----------VTVRRR----DRR-KASRQIAIELRVKFGLLKDTPANRVILDREGRKLA
G-GYNV--------------------------RKVDILQVIPMAVEWALLPTDADVEARE
FCDSVAASSVKGLVRPGKLRPRVVRMRGVDTTVISKP--PP--GTAIGPPRGPIKSVLRR
CLVVEAPKPHLQFAIHNSSLVNVVRGVVERVYYRPVDGKLVEPPKPDWFD-ARMSR-AFK
RLCSWTPKTPVWTRDQVILSYAGDRRRVTRYTKAKEELEVTPLQADDARLETFVKCEKID
FTTKGD-PAPRVIQPRRPRFLLECGRYIKPMEGILYSHIGRRFY---GEPCIAKGFNAVQ
TAKLMRGKWDRFTNPVAISMDASRFDQHVSVDALSWTHRVYRC-FNNDP----YFVQILN
MMYLNKGKALAKDGSLRYMVSGRRMSGDMDTALGNCLLMCSMVWSLCKDRGIRHEVMDNG
DDIVLFMDESDLGK-LWGVEEWFLKLGFVMKVEAPVRVFEQIDFCQTHPVWNGREWIMCR
GIRAIAKDMVCT----VGVDSIYPWLKAVGECNMALCSGVPVLQAVYSWMAQHESH--VR
ADLHPGFAC-----GLTRMVKGLKRE-WREVTEESRLSFYKATGLLPDHQVALEGEFESL
GR-AREFTGV----------EIEKDEQ--QYNSCAEVWAGDRPGRWE-------------
------------------------------------------------------------
-------------------------------------------------------
>GULV3_OR947506_RdRp
M-----------------------------------------------------------
------------------------------------WREAFS------------------
-----------------F------------------------------------------
-----LVV----TFIF---------GWEVS-----VVVGGLL------------------
-----------------------WIWGKVREWRI--------------------PSQMSE
WLEWSQDVSGE-------------------------------------------------
------------------------------------------------------------
--------------------------------------------------D---------
------------------------------------------------------------
------------------------------------------LKTLSSSQDWVRGRRPW-
-----------SWRRRSGGARG---KAQRTLAVQLRAKFGLMLDNPANRHILEREARLQA
E-LFGV--------------------------RKVDMMFVVPMAVELALTPTWADEEAAV
YRKDRAVASRKADYGPGFLVPRAAVVLGEDTKIHHKL--PK--GVVRKPPRGSWKDPVRR
YLVVEIPRPPERFAIHNNSGINLLRALVERVYLVQGPNGLQPPPQPVNLG-AKLRD-VFI
RLTSYCSVVPVLSRDELIACYAGDRRRTTRYCNARDSLEVSPLRAVDARLEAFVKCEKIN
FSKKID-PAPRIIQPRKPRFLMETGRYFRPLEHVMYRRLG-KLY---GHPCVAKGFNAVD
TARLIREKWDMFDDPCCISLDASRFDQHVSVPALEWTHAVYKAWFPNDP----YFSWLLS
LMIHNEGVALAKDCSFKYAVEGRRMSGDMDTALGNCLLMVAMVWTYGKNLWLRHQVMDNG
DDIIVFMEASEAKRFLKGIPEFFGGLGFKMTVEPPVFEFEHIEFCQTKPCWNGQEWVMCR
GIPALSKDLVCT----IGVESLHCWLHEVGNCGLALCQGVPVLQEAYTWMRKQGGS--SN
ARGHAGFAS-----GMQRMAIGLVPK-WREVTGDARVSFWKMTGILPDHQMALEAMYREL
GE-VSGIYNK----------GQTKDEL--HDVCDANIWQGGTTC----------------
------------------------------------------------------------
-------------------------------------------------------
>WSVA_OP584700_RdRp
M-----------------------------------------------------------
--------------------------------------ESIQ------------------
------------------------------------------------------------
-----SIL----RFLRRDYR----------------------------------------
--PA-PGVYTRDECA----------AAYDPTWAVLICQQ---------RMTDTKHAGLAA
WYECAEEVNFA--FN-DGALVNSAQ-------------DAETCLM----PQPDSVEMPST
TVEEAESGR----------DSPSPNEPCWDLAAEDLQR----------------------
----------------FERLKRLSTFLETVEDVEEKLAYGPHYPA-GYEHNPCRTLVV--
-YHPPG-------------------AFLPPP-PTPP-------ILLPWYP------MVES
KASSCANLCRGA-WDAIRRMLRVK------------------KTPVEWGSRAGATHTPS-
-EVIP-----DVWPREVPGASMAY-MNSATVAMELRKRFGVVKATPQNLMMGGRVAREIL
SEQCTA--------------------------PREAVWYMGEEAVLKWLSPTVLDLVQRT
-------------KPQDFLLGAVETREGVETKTMPII-LSP--SMRIKK-ATRPRAVGRV
SHFIDAVRPDCDYGVHNNSLNNLVRGVNERVFY--TDNVGTTCTEPIKHAFDSID---VQ
DLKTF--RVSPWTLDEVVESYTG--RQQTRYAAARDSILERSLQKKDARVATFIKAEKVN
FTAKPD-PAPRVIQPRDPRFNVVFAKYIKPLEPMLYKALG-RLY---KHPCVAKGFNAVQ
TGEIIAKKWAMFNDPVCVGLDASRFDQHVSVDALKFTHSIYRK-FVKND----EFNTLLQ
RMYTNYGLATAKDGIIRYKVRGERMSGDMDTALGNCVLMVLMTRHLCKSLNIPHELFDNG
DDCIVIFNREHLQRFNDAVKPYFTTLGFKMKVEAPVYTLEKVEFCQTQPVYDGVKWRMVR
GIPSIAKDLSTV----LDWEQAMSWWHAIGCCGLAIAGGIPIYNSLYKWLKRIGNA--SN
VAQHPLFRC-----GMVHMAQGLDCS-RDAISPECRLSFAAAFGITPDMQIALEHVYDAL
GT-PVVDNRD----------IQKSQQ----RRVFNHYFLPDNLSV-----CSMAQHDHNF
SDISTLC-----------------------------------------------------
---------------------------------------------------DLIR
>GULV5_PQ893052_RdRp
M-----------------------------------------------------------
------------------------------------------------------------
-----------------FTR----------------------------------------
-----RRV----GFLA-------------------ALAGGAI------------------
--------------------------LSYKAWQAYQN-----------------SELVRE
WFKESGSDVTV-------------------------------------------------
------------------------------------------------------------
------------------------------------------------------------
--------------------------------ASGTLSSSEDLVPMEETF----------
----------------------------------------------TLAASPGAEKEGE-
-----------GEKRKRQRWHHRR-KASRLIAQHLRGTFGLLQDRGSNRQILDREARKFA
K-TLGV--------------------------RNSDLIRVCPLAISWALTPTPWDLEARW
YDASWAVSTLKRWTNPGFLEPRVVAVRGVDTEIYHKP--PP--GVVIGPPRGPDKVAVRR
CLVVEAPKPHLQYAIHNPSMVNVMRGLTERVYFRPVDGKLVEPPRPVDLG-RKLRP-AWL
KFAMWVPKTPVLTRDEFIACYAGDRRRTTRYQQAKAELEVTPLQDRDARLSTFVKCEKID
FTTKGD-PAPRVIQPRQPRFLMESGRYIRPIEHVLYKHMGKILY---GEDCVAKGFNAVE
TAALLRGKWESFSHPAAVGMDASRFDQHVSLDALCWTHSIYQM-FNGCP----YFAWILS
LMRVNKGVALAHDGTARYSVVGRRMSGDMDTALGNCLLMVSMTWCYCKARGIKHKVLDNG
DDLVVILEQADVVRFNEGVVEWFLGLGFVMKVEPAVTAFEQIDFCQTSPVWNGQQYVMCR
GVKAIAKDLVCT----VGTRDIRPWLKAVGDCNLSLCSGIPVLQEVALWMRRSGKE--SR
VRHHAGFAS-----GMERLSRGMTQS-IREVSEEARFSFYCMTGIMPDMQVELERLYSTL
GG-VKETGNE-----------ISSDEQ--QYHCESAIWEGRRPDY---------------
------------------------------------------------------------
------------------------------G------------------------
>CUV2_OP886452_RdRp
M-----------------------------------------------------------
------------------------------------------------------------
------------------------------------------------------------
------------------------------------------------------------
--------------------------------------------------TEAHREDMRH
WYEGSRQTNQY--IP-RGEFTDSRD----APESQGDEDNG---------PIKGPAQTAKT
PGGTRCES-------------ICGGAPDLGCAPVCESVK---------GLEGCESDN---
-----------RLQLWLSDQAAADVPQLEVVSTTDT--------G-SVGVATVDLAVM--
-VELPG-------------------SSVSG--DSAS-------TICRACL---EPLPGSS
VSSDSLGVTEMP-GDVGSGVPNSSGF-EPAVAPDVTGMPGVLPRSDGNNPSSATEHCPV-
-RVEAVR---PVSDPMEEGPSMAH-ITSYTIAMELRSRFGNRVASGPNIELGARVAREIL
K-SAGA--------------------------VRSDNYYLAQQAVKFFLSPTLLDVVFST
-------------PVQDFLLGDVLVREGVCTKVSPIV-LSP--SLTIRP-SARPRPVKRV
SYQIDAVRPYADFGVHNNSLRNLVRGINERVFY--TDNIGTKPVIPTPTGFGVID---IS
ELQRF--RIVPWTMEQVVSSYSG--RQRLRYEQAMLSVYEKPLERKDSRVATFIKAEKIN
FTAKPD-PAPRVIQPRDPRFNVVFAKYIKPIEPMLYKMLG-RLY---KFPCVAKGFNASQ
TGEILFNKWSLFKDPVCVGLDASRFDQHVSVPALRFTHSVYKR-FNSNP----EFVDLLN
QMYVNKGLGTAKDGSVKYKVKGCRMSGDMNTALGNCVLMVLMTRALCRSLSIEHELMDNG
DDCVVFMERHNLQRFNAAVKPFFKSLGFNMKVEAPVHQFEKVEFCQTQPVFDGVGWRMVR
QITSIAKDLCSV----INWEQLSAWWDAIGKCGLSLTTGMPVWESFYRWLVRIGRPN-TK
VDKHPLYRC-----GMVNLSKGMHIE-DRQITTEGRLSFATAFGISPEMQRCLESIYDQL
GQ-PGGLHN------------VVRAD----PRGFNDWFTPDKSMS------GTSQASVTC
PRVDPNPPEPL-----------PIYGGEFVDFL-----------YPNTG-----------
-------------------------------------------------------
>CMoMV_PP766559_RdRp
M-----------------------------------------------------------
------------------------------------------------------------
------------------------------------------------------------
-----------------DFS----------------------------------------
--PK-DGVLTRRQCA----------ERFDDTWGLLVTQA---------RMTTAHTADMCA
WYEGSRETNQY--LP-LEQFVDSRD---ASKEAEDKVDKVSSP------PTRGCGGTTVN
ADGGLVENPLPTDGDEMPAASMQMNAPSGGVAVASVNSEVTR---WVFALPRELDEP---
-----------VMET----------------------PVNPSAPT-EAERELTRVLNNT-
-VAVGDTASALSTIQ---EEPQHEAIAVPG--TAVG-------VVHQEDP---APVEGSP
STRDA------------------------AMEGDAG------HSAHAGDDTDASAEMPT-
-TVE------AAGPLMEEGPSMAH-LTSYTVAMELRSRFGLRPASPANIELGARVAREIL
K-TAGA--------------------------RRQDNYYLAQQAVKFFLTPTLLDVVYST
-------------PIRDFLLGDVIARDGVCTKTVPII-LSP--SLHIRP-SARPRPVKRV
SYQIDAVRPSADFGVHNNSLVNLVRGINERVFY--TDNRGSLPVRPTPGSFDRLT----V
DIKHF--KINAWSMEDVVNSYTG--RQRARYEQAMLSIMERPLERRDARVSTFIKAEKIN
FSAKPD-PAPRVIQPRDPRFNVVFAKYIKPLEPMLYKALG-RLY---KQPCVAKGFNAFQ
TGDIIRKKWDSFRNPVCVGLDASRFDQHVSVEALKFTHSVYKR-FNSSK----EFVDLLN
QMYVNRGLGTCKDGLVKYKVKGCRMSGDMDTALGNCVLMVLMTRNLCLDLSIPHELMDNG
DDCIVIFEKEHLQRFNAAVKPYFAALGFTMKVEAPVYQFEKIEFCQTQPVFDGTQWRMVR
QIPSIAKDLCSV----IDWEQLESWWHAIGNCGQSLAGGLPVFGSFYRWLCRIGKAN-TK
VTEHPLYKC-----GMVNLSRGMDAR-DKPITTEGRLSFSLAFGLSIPMQIALEDVYDNL
KK-PGKVVPG-------------ACE----RRGFNDWFIPDVQCL------NPSRSAVHT
DEVEVEV------------------DFLYPPPVSA-------------------------
-------------------------------------------------------
