# Supplementary material for: Structural and phylogenetic analyses of umbravirus and umbra-like virus genomes suggest evolution of capsid-like proteins from 30K movement proteins
Source: J Virol. 2026 Mar 19;100(4):e02209-25. doi: 10.1128/jvi.02209-25 (PMC13098196; doi:10.1128/jvi.02209-25)
Supplement: Data Set S2 — 3D structure prediction files in PDB format for Fig. 3. [file jvi.02209-25-s0002.txt]

Supplemental data 2. Multiple alignment of umbravirus and umbra-like virus ORF3 and ORF4 amino acid sequences. ORF3 and 4 sequences were verified to follow a carmovirus consensus sequence and Group 2/Class3 ORF4 sequences predicted to be translated by a readthrough of the ORF3 stop-codon (WULV, GULV1), ORF3 and ORF4 sequences were combined as a single ORF3. After confirming the annotations, the sequences were aligned with mafft using iterative refinement and global alignment parameters (G-INS-i).

>OPMV_EU151723_ORF4
------------------------MSAVVAKAECKEELL------NALYGEVTVKELEET
D-LGILTPHRAERKLVATPLLPPRTQGRIAAVLK------KLR----------------T
TRNTGGLLFLEKIVVVFTPHVPDDVVGEVTIWVHDN---------MLPHLNSVG------
ERVCFPLNAGPRLMAFYPPYSIPLSC------------------------RVGEIPRCLY
IVS-----------------EYSGV----------------------NFASGASPFSLYI
M----------------------WQPKIEATAHNYLP-------------RSPLNLPICR
HQVKNSLQSM-AAQKSAISGAISTRFADIPNLER--------------------------
------------------------------------------------------------
--EIAEAQPRLETPGSRTIY----------------------------------------
------------------------------------------------------------
------------------------------------------------------------
---DGVGLGIASTSN---------------------------------------------
-------------------
>TBTV_MZ404117_ORF4
------------------------MSTLIHKADTKEELL------NALYGEVTLRELEES
N-LGVLTPHRAENKVVMTPLLPPRSQGRIASVLK------RFR----------------P
TKHTGGLLFIEKIVVVFTPHIPDDAGGEVEIWVHDN---------MLPHLNSVG------
PRVRFPMSGGPRLIAFYPPYSIPLSC------------------------QVRGAPRSYF
IVS-----------------EYSGV----------------------NFVAGASPFSLYI
M----------------------WEPKIECVAHNYLM-------------RPPKAIPICR
HLVKDSLSSL-TLTQGALKSAMSNRYATTATGL---------------------------
-----------------------------------------------------PPL----
--TSGEQDMEVVSHPPG-------------------------------------------
------------------------------------------------------------
------------------------------------------------------------
------------------------------------------------------------
-------------------
>PaeUV_OP053684_ORF4
------------------------MSTTLSRAESKEQLL------SVLYGEVTLKELEET
Q-LGILTPVRGNAPVVLTPLLPPKTQTRISSFLR------GYR----------------P
TRNTGGLLFVEKIVAVFTPHVPDDAPGEVEIWVHDT---------MLPHLNSVG------
QKVRVKLNEGPKLIAFYPPYSLPLRD------------------------TVSGMPRCFS
IVT-----------------ELSGA----------------------SYVSGSSPFSLLL
M----------------------WQPRIESVAHHYLQ-------------RPPSLRQVCR
HQVKDALMTL-SQRQSHLVGAMSSRYATNVALL---------------------------
-----------------------------------------------------P------
--TNGEAEEPVEYPPPQLLSCDQRG-----------------------------------
------------------------------------------------------------
------------------------------------------------------------
---A----GPSRPRY---------------------------------------------
-------------------
>ETBTV_MW113249_ORF4
------------------------MSTLVAKAATQGELL------EALYGEVTIKELQET
D-LGVLTPHRGDQKVVFTPLLPPRAQSRIAGVLR------KFR----------------P
TRNTGGLLFIEKVVVVFTPHVPDDAPGEVEVWIHDS---------LLPSLNSVG------
QRLRFPLNGGPRLMAFYPPYSIPLAD------------------------RSKEMPRCFA
IVS-----------------ELLSG----------------------NYVDGGSPFSLHI
M----------------------WQPQIESVAHNYLA-------------RPPQTQRICR
GMVKDALDNL-TSRRSYIAGAMSQRFTPTAEGP---------------------------
-----------------------------------------------------QPISGDT
SCLMGEDLDGDSHTGAQTPSRPIRR-----------------------------------
------------------------------------------------------------
------------------------------------------------------------
------------------------------------------------------------
-------------------
>GRV_OL999579.1_ORF4
------------------------MSSLVAKAATQGELL------EALYGEVTVQELQET
N-LGVLTPHRGDQRVVFTPLLPPKTQTRISGVLR------RLR----------------P
TKNTGGLLYLEKVVVVFTPHVPDDAPGEVEVWIHDS---------LLPNLNSVG------
PRLRFPLNGGPRLMAFYPPYSIPLMD------------------------KSREMPRCFA
IVS-----------------ELLSA----------------------SYVGGGSPFSLLI
M----------------------WQPQVESLAHNYLL-------------RPPKMQKICR
GMVKDALGNL-TSRKSYIAGAVSQRFAQTAANP---------------------------
-----------------------------------------------------PPIDGDT
ALEAGETNSGVSHWVPEATVPRVRK-----------------------------------
------------------------------------------------------------
------------------------------------------------------------
---ATLNYDPARG-----------------------------------------------
-------------------
>CjUV_KX883095_ORF4
------------------------MSSLVKTASDRDELL------NALHGEVTVKELEES
N-LGVLTPVRASDRITFTPLLPPRTHSRVAGILR------KFR----------------P
TRNTGGLLFIERVVAVFTPHVPDNVLGEVELWVHDT---------LLPNLQEVT------
NRVRVRLNDGPKLIAFYPPYSIPLSD------------------------TSLDRPRSFS
VVS-----------------ELHEM----------------------QFVPGGSPFSLYL
L----------------------WSPRIEGVSHNYLP-------------RPPRILPVCR
TMVRDALQET-AMQQSYLAGAMSNRYATPTSGT---------------------------
------------------------------------------------------------
------------------------------------------------------------
------------------------------------------------------------
------------------------------------------------------------
------------------------------------------------------------
-------------------
>RCUV_MG596234_ORF4
------------------------MS-ITTSAVSKQELL------AALYGEVTMRELEES
N-LGVTTPVRANEKVTITPLLPPKTQGRVSSVLK------RFR----------------S
TRNTGGLLFVEKVVAVFTPHVPDNVLGEVEIWLHDN---------ILPDLGSVG------
KKLKLRLSAGPQLLAFYPSYSIALGD------------------------SISTQPRSFS
IVT-----------------ELLEG----------------------NFAAGCSPFSLYL
M----------------------WSPRIEAVAHNYLP-------------REPRVLAICR
TKNKDALMEV-SSQQEYLKGAMSNRYAMPV------------------------------
------------------------------------------------------------
--IRGDSQE---------------------------------------------------
------------------------------------------------------------
------------------------------------------------------------
--------DEAGRR----------------------------------------------
-------------------
>PEMV2_U03563_ORF4
------------------------MS-ITTSASNQKELL------AALYGEVTIKELEET
N-LGVITPVRANEKVTITPLLPPKTQSRVSSVLK------RFR----------------S
TRNTGGLLSVEKVVVVFTPHIPDDVLGEVEIWLHDS---------ILPHLGSVG------
PRLKLKLSEGPKLLAFYPPYSIALGD------------------------SISGQPRSFS
IVT-----------------ELFEG----------------------NFAPGCSPFSLFL
M----------------------WSPRIEAVTHNYLS-------------RPPRALPICR
TMVRDALSEV-ASQQQYLKGAMSNRYAMPL------------------------------
------------------------------------------------------------
--TTGDGQHRAMKGAPSALP----------------------------------------
------------------------------------------------------------
------------------------------------------------------------
---PTGVCTQASK-----------------------------------------------
-------------------
>PicUV_OL472231_ORF4
------------------------MSIRQRKANSREELL------QAL-GSDLRQELDAS
G-MGTIIPVHVDAKVMCVPLLPPRAHRTLRDKLL------MRR----------------A
TGKTGGLLFIPQLVVVFVPHVPDDCPGTVNLWVHDP---------ILPNGNAVC------
GRASLPLNKGQQFVLFQPHYSIPLSD------------------------MVSGRERCFS
IVC-----------------EQCGT----------------------ATLNGGSAFSLFL
L----------------------WEPEVSHRAHNYLP-------------QLPMIKPVQR
LALADLLRNRPQLKEQALLGTTSQRYA---------------------------------
--------------------------------------------------ALASSI--ET
CTSCGAACTSTAKCRCHNVA----------------------------------------
------------------------------------------------------------
------------------------------------------------------------
------------------------------------------------------------
-------------------
>IxYMoV2_NC_034243_ORF4
------------------------MSTRQIRANSREELL------QTL-GGDLRQELDDS
G-MGTIIPVHVNAKAMCVPLLPPRAHRTMRDKLL------MRK----------------A
TRNTGGLLFIPQLVVVFVPHVPDDCPGTVSLWITDP---------ILPNGNDVC------
GRASLPLNRGQQFVLFRPHYSIPLSD------------------------MVSGRERCFN
IVC-----------------EQLGT----------------------ATLNGGSAFSLFL
L----------------------WEPEVSHRAHNYLP-------------QLPIVRPVQR
LALSDLLKNQPQLKEQALLGTTSQRYA---------------------------------
--------------------------------------------------ALAPGI--TT
CISCGTAITPNVQCGCRVAAQL--------------------------------------
------------------------------------------------------------
------------------------------------------------------------
------------------------------------------------------------
-------------------
>PMMOoV_MH922775_ORF4
------------------------MSIQTTKANNKEELL------ELL-GAGLKEELEES
G-LGKIVPVHVDSKIVHTQLLPARARQSLVSRLL------QKR----------------A
TKFTGGLLFIPQLVVVFVPHVPDHCPGTVTLWVHDP---------ILPNNNDVC------
GRVTLPLNNGQQFVLFQPHYSIPLAD------------------------SVGGRPRCFS
VVC-----------------EQSGT----------------------GTLNGGSAFSLFL
M----------------------WEPEISHQAHNYLP-------------QAPIQSPVKR
EALRNLLLTKPMLRDQSLLATTSQRFARS-------------------------------
--------------------------------------------------VAVPPT--QM
CIRCGATTGKDHLCPSGA------------------------------------------
------------------------------------------------------------
------------------------------------------------------------
------------------------------------------------------------
-------------------
>CMoV_PP766558_ORF4
------------------------ME-LSKTASTTGELI------NLLHGETTVDELREL
G-LGIMVPVRGTNTLTHTPLYPPRRQLTLSRFFS------GHW----------------R
TKKTGGMLFIEKLVIVFVPHVPDTSPGQAVIWVHDT---------ALPGLEPIGTG----
QKVCIPLSSGPRLVAFYPNYSIPLSD------------------------SAMNAPRCFS
LVT-----------------QLEGV----------------------RLEQGASAFSLYS
M----------------------WQPVIEERAQSYLP-------------TQPEDVAIQR
HNILSQLRDL-SQRTRYLHAAMTNDMGTTTRGSQS-------------------------
--------------------------------------------------MRYPPL--TF
AEKSTQSVTRAPHGSLRSSIDSHHPE-----------------ELGPEVHRDNNTTGQR-
------------------------------------------------------------
------------------------------------------------------------
------------------------------------------------------------
-------------------
>WtCaUV_LT615232_ORF4
------------------------ME-LSKTASTTGELI------NLLHGEATVEELKEL
G-LGVMTPVRGNNTVTHTPLYPPRRQRTISQYLT------GRW----------------R
TKRTGGMLFIEKLVVVFTPHVPDTVGGEAIIWVHDT---------ALPGLEPIGES----
QKVCIPLSSGPRLVAFYPNYSIPLSD------------------------SAGNAPRCFS
LVT-----------------QLVGV----------------------RLEPGASAFSLYS
M----------------------WQPTIEERAQSYKP-------------TLPEDVAIQR
HNIKSQLLDL-TQRRRYLNAALTNEAGTARGRTQS-------------------------
--------------------------------------------------LRYPTL--TY
VDESTQKGSPVRASPP--------------------------------------------
------------------------------------------------------------
------------------------------------------------------------
------------------------------------------------------------
-------------------
>PasUV_PP766564_ORF4
------------------------ME-LSKTATTTGELI------NLLHGETTVDELREL
G-LGVMTPVRGNNTLTHTPLYPPRRQLTLSRFFS------GRW----------------R
TKRTGGMLFIEKLVIVFVPHVPDTVGGEAVIWVHDT---------ALPGLEPIGQG----
QKVCIPLSSGPRLVAFYPNYSIPLSD------------------------SAMNAPRCFS
LVT-----------------QLEGV----------------------RLEPGASAFSLYS
M----------------------WHPTIEERAQSYLP-------------TPPEDVAIQR
HHIVSQLRDL-SQRTRYLHAAMTNEVGTSTRGSQS-------------------------
--------------------------------------------------MRYPPL--TF
AEKCTPRGIPAQ-GRLRFDTDNHHPH-----------------DVGLESGKDKPDPGQA-
------------------------------------------------------------
------------------------------------------------------------
------------------------------------------------------------
-------------------
>CMoV_FJ188473_ORF4
------------------------ME-LSKTASTTGELI------NLLHGETTVDELREL
G-LGIMVPVRGTNTLTHTPLYPPRRQLTLSRFFS------GRW----------------R
TKKTGGMLFIEKLVIVFVPHVPDTSPGQAVIWVHDT---------ALPGLEPIGTG----
QKVCIPLSSGPRLVAFYPNYSIPLSD------------------------SAMNAPRCFS
LVT-----------------QLEGV----------------------RLEQGASAFSLYS
M----------------------WQPVIEERAQSYLP-------------TQPEDVAIQR
HNILSQLRDL-SQRTRYLHAAMTNDMGTTTRGSQS-------------------------
--------------------------------------------------MRYPPL--TF
AEKSTQLVARAPHGSLRSSIDSHHPD-----------------ELGPEVHRDNNTTGQR-
------------------------------------------------------------
------------------------------------------------------------
------------------------------------------------------------
-------------------
>GPpTV1_OM514399_ORF4
------------------------MSTPGPG--------------------NSRNRRRRR
N-RGIRDPL----HI--GAALPSGVRRQ-------------------------------L
NGATS--------------RVFETSPRRI-----------------------GEGDAPTA
DYAPLRDVEGRLVMDQLNE-GLRGSRV------LLME----VRTELTGRQDESMEIRAGP
GSLFAPFQHYHL-----------------------------------QSSTGNRQDTVWV
V----------------------NRPWD----ELYTS----------------W------
-----TNAEDHHEGGTALRGRIRADGRLVIRV---------------WFRPG--------
--------------------------PNAALDGR----------------LWGYSLPART
PMDFDNPDF---------------------------------------------------
------------------------------------------------------------
------------------------------------------------------------
------------------------------------------------------------
-------------------
>TULV_OK018180_ORF4
------------------------MA------------------------ITTQRGIRIR
K-RVVRTRRR----------TAPRIMRP---------------------PRN-------M
WRESG------------LVLAPLSVKKVKTMMTMET---------FLP-NDFQLSKEAIY
VTWPVNVTSFPTLLSGVTN----------------------ATHWRVTRATVGMEPALST
STQIVGLANADG-----------------------------------AYSYGTGYGEVFK
RL---------------RVCNYSWRSPV----GGNVSVSWPI--------NMDF------
-IENDDAHKSTLRTVQFLLAVTNPG-VISTQSQK----------HTAWAEMQ--------
-----------------------LELECIVKAT---------------------------
------------------------------------------------------------
------------------------------------------------------------
------------------------------------------------------------
------------------------------------------------------------
-------------------
>MULV_OM937759_ORF4
------------------------MA------------------------ITTQRGIRIR
K-RVVRTRRR----------TAPCVMRP---------------------PRN-------M
WRESG------------LVLAPLSVKKVKTMTTMET---------FLP-NDFQLSKEAIY
VTWPVNVTSFPNLLSGVTN----------------------ATHWRITRATVGMEPALST
STQIVGLANADG-----------------------------------AYSYGTGYGEVFK
RL---------------RVCNYSWRSPV----GGNVSVSWPI--------TMDF------
-IENDDAHKSSLRTVQFLLAVTNPG-VISTQSQK----------HTAWAEMQ--------
-----------------------LELECIVKAT---------------------------
------------------------------------------------------------
------------------------------------------------------------
------------------------------------------------------------
------------------------------------------------------------
-------------------
>JgULV_OM937760_ORF4
------------------------MA------------------------NTTQRGIRLR
R-RVVRSRRR------------TQRVAS-------------------------------R
WRTSG------------QPFATVTNRRVKNATTIET---------YLP-SSAQLNASAVV
AYWPLNAAQCPTLFTSVTE----------------------PIWWRITRIHVAMEPATAN
STQIVGLGNCHSS----------------------------------VAVVDTSFGKVYK
WL---------------RTSNFSKRSTP----GGNVQVSWPI--------NMDW------
-IKTGDTYKYSMNVPALVLAVTNPG-VIATNANG----------DRCWVELE--------
-----------------------FECEFIVAA----------------------------
------------------------------------------------------------
------------------------------------------------------------
------------------------------------------------------------
------------------------------------------------------------
-------------------
>EmaV_MF415880_ORF4
------------------------MA------------------------TTTQRGIRVR
R-RVVRRRRR------------AGL-----------------------------------
-RPAG------------LPFVPGSSRTVRTALVLEN---------HLPMSSAQLGQEAVA
YSIPCNVRNMPTILTLATT----------------------PLYWRITAITVAMEPAKST
STQIAGVGNADSF----------------------------------QSATYNGFGNVFK
KM---------------RALNFVRRSAP----GGNLQVRWPI--------NMDW------
-ISASDTDKDSTKVPSLFFAVTNPG-VIETKQGD----------SEAWLEWE--------
-----------------------LELEYIVGG----------------------------
------------------------------------------------------------
------------------------------------------------------------
------------------------------------------------------------
------------------------------------------------------------
-------------------
>SULV_MN868593_ORF4
------------------------MA------------------------NTTQRGIRLR
K-RVVRRRPR------------RSLGNP-------------------------------A
WRTAG------------LPFAPATSQTVRTGTVLEA---------NLPMNSVQLGQEAVA
YTVPLNLTGIPSIKDLATN----------------------PLYYRITSVMIAMEPALST
STQICGVGNADYY----------------------------------TTRTYNGFGNVFK
KM---------------RTLHFSKRSTP----GGNVQVKWPI--------NMEW------
-VKITDT--NTLTVPQLFFAVTNPG-VIETKAGE----------HESWFEFE--------
-----------------------LAIQYIIGG----------------------------
------------------------------------------------------------
------------------------------------------------------------
------------------------------------------------------------
------------------------------------------------------------
-------------------
>SgULV1_1_PP996017_ORF4
------------------------MSS---------------------RPNNMNNQGRRR
N-RRSRNRSRFNNQL--GVALPPGISRQ-------------------------------L
AGSVP--------------RVFETTPQRT----------------------------ESE
DYVLLRDGERHPVMERMNE-GLRGSRI------ILME----VRSEILE--GDSIELRAGP
GSLFAPFQHYHL-----------------------------------RVSTGNHQDTVWI
M----------------------NQQWD----DLYTQ----------------W------
-----TADGLTDESGATLRGRIRATGRLVFRV---------------WYRPA--------
-----------------------------NANAQ----------------PSGYSIPART
PMDFDNPDN---------------------------------------------------
------------------------------------------------------------
------------------------------------------------------------
------------------------------------------------------------
-------------------
>GULV4_OR947507_ORF4
------------------------------------------------------------
------------------------------------------------------------
------------------------------------------------------------
----------------------------------------------------MFSPFLSV
ADKAAGLAIGAV-----------GGTIIGATDGAA-HGTSEGLSGITVGNFRLRRDALGS
T----------------------QETPVD--HGGEVSLDF----------SAMWIRYIPC
FVVATKDGKAEEVLGQIRAGITNAK-LSASPTE--------------WVAYEGAGPRVGG
CFH--------------GPDYSYVVLAFPGTKV------------------DEAQLQKVI
-----------------------------------------------TAACGGEK-----
------------------------------------------------------------
------------------------------------------------------------
------------------------------------------------------------
-------------------
>GULV2_OR947505_ORF4
------------------------MFRRAAHKEEATVVEEY----THYEGCTCGHRPMVG
HTKESRGPPR--------------------------------------------------
-----G----------------------------------------PPTPVSTGGKGKKK
FVQEVTTTNVRTIEEEEEG--------------------------HESEVADESEPDEES
L----------------------------------------------DESSGRSDIKVEA
LS--------------------IGGQKL----G-FKG-------------AVAW------
-GIWSNDESLIDDLQNIMYDWVDED--------------------QDYRDPL--------
-----------------------------------------------------SQICRPT
PTDGANYEKEHYHRMTKPEVVIRVTDEATKSFANLRVTVGFKIKGVKVAGAKTSKLGAA-
------GEP-----------------VTKTGL-----------EEQVVARLKS-------
----------------------------ILG-----------------------------
------------------------------------------------------------
-------------------
>GULV3_OR947506_ORF4
------------------------ME------------------------EIKDLQAKID
KLHAEKEEKR--------------------------------------------------
-----NALSVGRTILSTVGHVGDSA---------------------LGAAGGVAGGALFG
AGSGLATGIGSGLTGLTSG-PVVFAF-----------------DKTDKSTSVTCRVRKSR
EEV---------I-------PIPGT-----------------------------------
--------------------------------DEFTDGNHKF-KPE--------------
--------------------------------------------KDGWFYSI--------
------------------------------------------------------------
------------------------------------------------------------
------------------------------------------T-----------------
------------------------------------------------------------
------------------------------------------------------------
-------------------
>WSVA_OP584700_ORF4
------------------------MSSQVTRADSSRELL------DIL-AGTTHKELVES
G-LGVITPVRADAKVVSVALFPPRSRHKWLSLSS------QHV----------------T
SRKTGGLLFVPRLVVVFVPHVPDDVPGEVEMWIHDN---------ILPNNNAVC------
GRVRFPLNNGQRLVGFYPHYSIPLKD------------------------MVGSRPRSFS
VVC-----------------EQHGT----------------------ESLQGGSPFSLFL
L----------------------WEPQISNRAHNYQT-------------LPPTVTAVSR
PNIRRMLESR-QSQEQYLLQTTTTEFAAPAIT----------------------------
----------------------------------------------------------GM
CTRCGSTLNAAGSCPERH------------------------------------------
------------------------------------------------------------
------------------------------------------------------------
------------------------------------------------------------
-------------------
>GULV5_PQ893052_ORF4
------------------------MDVARRLEELERKLLLGNGLLQSVDDRMGDLAVRFG
K---------------------QKVDVG------RG---ACHL----------------A
TNAAG---------LALVVYTNDAEA-------------------LLPAVQALAGD----
--------------------GVLLGVGDYFLPYMV-----PAGDNHLVRYAIETQNHLHF
VEA--------------------------------------------KPSHKSYAKVVYT
GE----------------------------------------------------------
-SLPKVVGEAHRGSEYMVIVAVPMT-KFAIVNNECV--------TVDWAEVR--------
-----------------------EKLQGVAEEALDA---------VDPKVISSKTLRDKF
SRTVAPRRGS--------------------------------------------------
---------------------------------------LAAT-----------------
------------------------------------------------------------
------------------------------------------------------------
-------------------
>CUV2_OP886452_ORF4
------------------------MA--IESAATKEELI------NLLHGEVTHGELREL
G-LGVLTPTRGSNKLTCTPLYPPSRQRTVRDFFL------RQW----------------R
TKRTGGMLFIEKLVVVFVPHVPDDAPGDVVLWLTDN---------ALPGLDPVG------
SKIEVSLSGGPRLVAFYPTYSIPLSD------------------------SVGSAPRCFA
LVT-----------------QLSGL----------------------NLAAGSSAFSLFS
M----------------------WNPTISEKAQHYKE-------------TEPECVSIVR
HQVRSSLQTL-DRQRQHLDAAMTNTLGRTERGSQS-------------------------
--------------------------------------------------LRHPPL--EF
APSRTQSVTRARIKSSGTSPSVAETA-------------------SLE------------
------------------------------------------------------------
------------------------------------------------------------
------------------------------------------------------------
-------------------
>CMoMV_PP766559_ORF4
------------------------MA--IIQAGTREDLI------NLLHGAGIQDKLRDL
G-FGVLTPARGSNTLTCTPLYPPEHQLTVRDFFT------RKW----------------R
TKRSGGLLFIEKLVVAFLPHVPDGTAGEVVLWLHDT---------ALSDLEPVG------
RKVSLSLSGGPRLVAFYPNYSIPLSD------------------------SAESAPRCFS
LVT-----------------QLQGI----------------------RLKTGSSAFSLLS
M----------------------WNPVIGEKAQHYQA-------------TEPECVPIVR
HSIRSSLQTL-ALQRQYLNAALTNPLGRSQKGSQS-------------------------
--------------------------------------------------LRHPPL--DY
ALSPTREASSVQIPPSTSSATKAHQ--------------------YLE------------
------------------------------------------------------------
------------------------------------------------------------
------------------------------------------------------------
-------------------
>OPMV_EU151723_ORF3
------------------------MASLPNV--------------------SSSSKSRMQ
G-RTTQRAIR------------RGDGQR-------------------------------A
RRNRP--------------GHTDPPPSRAEACRNPA----------PAPKNPGKNRGSLE
ETPHHKKHRGPVVPRENRG-SVHPTR-----------------PRRRRRRGDHMGSRQHA
T----------------------------------------------TPEQCWGACVLST
E----------------------RRAEI----DGLLS-----------------------
-PLLHTALMQGWGDPEVLVYSIRVL-RGELRQ---------------WRKPV--------
-----------------------QSLHNVATEDR----------------GNSAQLSAPI
ATEPPNMQAPSKEQPAVDGS-----------------------PKICNLGCNIDK-----
----------------------------------------------VCGHPKPGE-----
------------------------------------GNSGSTT-----------------
---------QAGNTW---------------------------------------------
-------------------
>TBTV_MZ404117_ORF3
------------------------MSTIINV--------------------NTHPQGRYE
R-GAAQRSIR------------GSDVKG-------------------------------A
RGIKP--------------RRSNPPPGRKQGGNDPT----------AATQKSRKNRQRPE
TVPPHKTHGGTFIHREDCG-GVHAPH-----------------TGRCWRGGRNLGPRQHA
T----------------------------------------------TPKQRWAPRKISD
E----------------------RRAQV----DSILS-----------------------
-PLLDTLKLSSEGGAPELLHCIGVL-RRELRR---------------RREPV--------
-----------------------QPVHNVGAEDR----------------VRSAQLSDEA
PQSDTDLQTSGEGQSVLLNP-----------------------NSGGTEKCNVES-----
----------------------------------------------VC------------
-------------------------------------NNCDRA-----------------
---------PTTNKW---------------------------------------------
-------------------
>PaeUV_OP053684_ORF3
------------------------MASVINV--------------------YHTLQSGKQ
R-ATPQRPLR------------GGHTER-------------------------------V
GGDPT--------------RNPYPRQRQRPRGVNTT----------PPTKDPNKNQLLPP
GVPPNKKYWRPVVRGEDRG-GIHPTR-----------------SRRRTRGSRDLGARHDA
P----------------------------------------------PPQQCGAESSGKA
E----------------------RRAKV----DRLLP-----------------------
-SVLAALEGHGFRDASLLLDCHRAL-RRQLRE---------------WIKPV--------
-----------------------QPAVDVAAADR----------------IGSTPLPSET
AVTPASLSSPGEGRADDSIP-----------------------APVPPCGSDVQP-----
----------------------------------------------IC------------
-------------------------------------NKCG-------------------
---------ITANKW---------------------------------------------
-------------------
>ETBTV_MW113249_ORF3
------------------------MTCNINV--------------------YTSSESSNS
R-RAPRGPVW------------RGHHQG-------------------------------A
SRNRS--------------GRIDASQRRPEGGVYPP----------PAPKSTKQNSWGIA
QVSPNPEHRGATIHRESGG-GIHPPR-----------------SRRCARRSRSVDPRQST
P----------------------------------------------KPKQRWAATEISA
E----------------------RRAEI----DGLLS-----------------------
-PLFDTLGRQVQGDAAVLRYCFGAT-QRQLRR---------------WRKPV--------
-----------------------QPAHNVAAPNR----------------ECSAQLPGTA
ATNTEDLQGDGKGRSGQLDK-----------------------PEVLHSGSDVPK-----
----------------------------------------------VH------------
-------------------------------------TDCGR------------------
---------TATNKW---------------------------------------------
-------------------
>GRV_OL999579.1_ORF3
------------------------MSSIINV--------------------FASGKSRNT
G-RTPRSTVW------------RGHRTG-------------------------------A
PRDKP--------------WGAHTPSRRPTGGVHPA----------TTSKDPNENIRGPS
ASATHQKHGGSAVSGKSRG-GVHTPR-----------------TRRRTRRSGGVDSRQFV
A----------------------------------------------QPQQRRAATAIPP
E----------------------RRAQI----DGLLS-----------------------
-PLLDTFDGQIQGDAALLRYCVGAF-KRELRR---------------RRKPV--------
-----------------------QPAHNVAASGG----------------KPSPQLLTEA
AKDAENLPGNGEGRTGKSDQ-----------------------QEVLHSGGSVPA-----
----------------------------------------------VC------------
-------------------------------------ADCGK------------------
---------PATNRW---------------------------------------------
-------------------
>CjUV_KX883095_ORF3
------------------------MASSTNE--------------------QSGENRVRQ
G-RTAQRPTR------------RGHRQG-------------------------------A
RGKQP--------------RGTDTRTSQRPDNIHSP----------APTKDAQQGGRNTA
KVPAHSKHRRSALHRASRG-GIHTPR-----------------PRQRSGGSRAVGSRHAP
S----------------------------------------------QPPGGYQPSASQV
E----------------------RWAKI----DSLLP-----------------------
-ALLDTIERHELRPSEVFQRGLRVA-RNAVRA---------------RRQPV--------
-----------------------QPVPSVVTPDR----------------GGEPQLPAPP
PTNPAGLPHDGEGCTTGDCN-----------------------AAVLLSRGNVKP-----
----------------------------------------------VC------------
------------------------------------------------------------
----------HAHKWDVR------------------------------------------
--------------QLQHK
>RCUV_MG596234_ORF3
------------------------MAIIINV--------------------NNNERSKQA
G--APGGTVW------------GSHNER-------------------------------A
RGVKP--------------RRNDSRTRKREGHNHPT----------PTPKNTGKGKLGSE
AVPKHPKHGGATIRGEGSR-SVHTTR-----------------SRQRARRSGDMAPRQHP
S----------------------------------------------GSRKCRQEAQAKI
E----------------------RRATA----VSVLP-----------------------
-VLLDSIRGLDLNPTEVLFHCYRAS-RGKFRR---------------GLQPV--------
-----------------------QPVPDVEPADR----------------SSGPQLPSER
ATCSGNMPHEGNRCPNGSFE-----------------------PAGVSEGCDVKQ-----
----------------------------------------------VC------------
-------------------------------------HACN-------------------
------------------------------------------------------------
-------------------
>PEMV2_U03563_ORF3
------------------------MTIIINV--------------------NNDERKQPE
G--ATGSSVR------------RGDNKR-------------------------------T
RGNKP--------------RSHHPGSRERKGYNHPS----------PTPKNSKQGQLRTE
AVQEHPKHGGTAFRRESGG-SVHPSH-----------------PRRRARRGGDMAPRQHP
P----------------------------------------------PPRERRTKTETQA
E----------------------RRAQA----LSVLP-----------------------
-TLLDCIGGLDLGPAEVLLHCHRAV-RRQLRT---------------GVQPI--------
-----------------------QPVPHVESTHR----------------SSDPQLLESS
TTCSANLQNDGAGRVIGGGI-----------------------PTAIPEGSDVEQ-----
----------------------------------------------VC------------
-------------------------------------HASHYG-----------------
------------------------------------------------------------
-------------------
>PicUV_OL472231_ORF3
------------------------MTNVFNV--------------------YTPTKSKQS
R-GAPSSF-G------------ERPPPG-------------------------------A
GRIRD--------------GYNHPSARRRQSHVRTA----------PAPQGPQNAARQAP
HAQSHRQDRRPSVHPAAGG-GVRPPR-----------------PGRLSRDGEPLGSRPHP
A----------------------------------------------QRQRRLRKSELTP
E----------------------QGAAV----RALSA-----------------------
-PLFDTLIGYGIRKGALLQHCMRAV-RDGHAE---------------WRKRL--------
-----------------------QLVPSVGTRGE----------------PQGSQLSPPA
ANDQASSKTGSSGPPEKPPA----------------------AEGAGVAGNDQPT-----
----------------------------------------------LC------------
-------------------------------------STCK-------------------
---------QHRNVY---------------------------------------------
-------------------
>IxYMoV2_NC_034243_ORF3
------------------------MTNVFNV--------------------YTPDTSKQP
R-GASANA-G------------RRPPTG-------------------------------V
GRLWD--------------GHNHPGARKRESNVRTP----------PAPKGPQDHAGQAT
HAKGNPKHRGPVVHPAAGG-GVRPTR-----------------PRRLPRDGEPLDHRSNP
A----------------------------------------------QRKRRVRKSKLTP
E----------------------QGAAI----RALSA-----------------------
-TLFDTLIGYGVRKGALLQHCLRAV-RDSHSE---------------WRKRL--------
-----------------------QSVSPVGARGE----------------PSGSQLPSST
ADCKTSPEAGTIGPIEKPAA----------------------VEGTSAAGDDQPT-----
----------------------------------------------LC------------
-------------------------------------RSCT-------------------
---------GHNNVY---------------------------------------------
-------------------
>PMMOoV_MH922775_ORF3
------------------------MTAIINV--------------------YPNNQGEQQ
R-GTPRAT-G------------SRTERG-------------------------------A
GRIRT--------------GENRSRPRGQQDRSHPA----------ASRQGATKPSVQAA
TKASNKVHRGTSVHPSARS-SVCPPR-----------------PRPLPRHRDPMGPRSDP
P----------------------------------------------EQQRRVRQSDLAP
E----------------------QWAAI----RPLST-----------------------
-ALLNTVGGFGGGQAKVLQRCLRAI-RYGHSE---------------WRKRI--------
-----------------------QPIPNVGAGDK----------------SSGTQLPPTG
SDSVPSQEGSPPQPPADQTD----------------------VKGPVSTGHNKSE-----
----------------------------------------------VC------------
-------------------------------------EKCRGS-----------------
---------THPNVY---------------------------------------------
-------------------
>CMoV_PP766558_ORF3
------------------------MTFRIIY-------------------DGIEQDSIYN
R-RTHQPPAR------------RNNSGR-------------------------------T
ARARA--------------WDYGPSPWHQYAYPHSA----------LPPPPPAYIEPIFQ
RPLAYQENRGHAVHREARH-SVRSAR-----------------ARHVAGTGSDMGARHRP
PRS--------------------------------------------GTDRDGPESVHSL
V----------------------FGTPA----GRFLS-----------------------
-ELFYSFERLSHECPSVLQFSDPVR-GGTTGA---------------RGERL--------
-----------------------LSLLHVAASHR----------------GEGAVLPANT
TGGCGDSTSQHSIPTPGLEP-----------------------AHAVPTRRDDERYGNHD
QGQPVNALP----------------------------------APHLCGKVHAVG-----
-------------------------------------DPCPTR-----------------
---------ESEVKYR--------------------------------------------
-------------------
>WtCaUV_LT615232_ORF3
------------------------MTFRLIY-------------------DGIEQNSINN
R-RTNQPVTW------------RSYSGR-------------------------------A
QGARP--------------RSYDTSPREQYGYPHAI----------IPAPPPAHYQPIPY
WPLAYETHGGNAVYREVGG-SVYSPR-----------------ARHGRGRGNYMGARHSS
SRT--------------------------------------------GANRGEPESLHTF
V----------------------FRTPA----GRFLS-----------------------
-ELFNSVERLSRECPSLLQSSDPVG-GGSTGA---------------RGERL--------
-----------------------LAVLNVAANNR----------------GEGAVLQANT
TGGCGNPEAQHQVTTPRPNP-----------------------TAAIPECRIDERGRDGE
GTHTKLAVP----------------------------------HPHLCGRVHSEG-----
-------------------------------------EPCQG------------------
---------EPTVRYL--------------------------------------------
-------------------
>PasUV_PP766564_ORF3
------------------------MTFRIIY-------------------DGVEQNSNYN
R-RTHQPPAR------------RDNSGR-------------------------------I
ARART--------------RGYDPSPWQQYAYPHAA----------LPPPPPAYFEPLLQ
WPLAYQENWGNAVYREVGN-SLRPSR-----------------SRYSGRRGSDMGARHRS
PGP--------------------------------------------RADRAGPESVHSL
V----------------------FGTPA----GRFLS-----------------------
-ELFHSFERLSHECPQVLQSSDPVR-GGTIGA---------------RGERL--------
-----------------------LSVLNVASDHR----------------GEGAVLPADT
TGGRGDSAPPHSIPTPGLEP-----------------------TNAVPARRDDERGRNLN
TGKPVNALP----------------------------------TPHLCGKVHAEG-----
-------------------------------------DPCPG------------------
---------PSEVRYR--------------------------------------------
-------------------
>CMoV_FJ188473_ORF3
------------------------MTFRIIY-------------------DGIEQDSIYN
R-RTHQPPAR------------RNNSGR-------------------------------T
ARARA--------------WDYGPSPWHQYAYPHSA----------LPPPAPAYFEPLFQ
RPLAYQEDRGHAVYREARH-SVRSAR-----------------ARHVAGTSSDLGARHRP
PRS--------------------------------------------GTDRDGPEGVYTL
V----------------------LGTPA----GRFLS-----------------------
-ELFHSFERLSHECPSVLQSSNPVR-GGTTGA---------------RGERL--------
-----------------------LSLLHVAASHR----------------GEGAVLPADT
TGGCGDTTSQHPIPTPGLEP-----------------------AHAVPTRRDDERYGNHD
QGQSIHALP----------------------------------APHLCGKVHAVG-----
-------------------------------------GPCPTR-----------------
---------ESEVKYR--------------------------------------------
-------------------
>AgULV_OP660856_ORF3
M-----------------------ANSLRLTSATAEELL------QVLHGEVSCKELRSL
G-CGVLTPARGGSSVTSTPLIPPRTHSALRSLFH------LDR-----------------
----GKYLYVPFVAVVVIPTVPDRIGGLLRLHLIDT---------GLADADPIC------
GQVTVNLANGPCIGVFYPTYSIPLHD------------------------GTNSHPRQFR
TVC-----------------QLTGT----------------------TVPDGTSPYTTYW
L----------------------WGPEVSSRVHQYLS-------------RPPTLCKLTR
GRVREVLVD--ELRASASTALVGNSFRSLTEASVGGKH-----GRSNRLEGRVAT-----
-------------------SFSPVPQSHAGSETA------G--DKAKRDFRKTSPL--GA
STTLGTGGSNPDQPPSTRDGP---------------------------------------
------------------------------------------------------------
------------------------------------------------------------
------------------------------------------------------------
-------------------
>ArULV_OQ102001_ORF3
------------------------MDRVRVAIEFCKSICF------ELDWTTMARRSLRS
R-RSRGRPLV-NQSLPPLPPPRRRAPSG-------------------------------P
TPQQS-------------PPVPRPGRPPGR---------------RVPAPNSSRPVLAAI
HQVPFAAGT--------------------------FDW------SAAAAAFVAAHPRCHI
RNV-----------------ELQSS----------------------ATRGSGALAEVDI
S---------------------GWTGST----GRLFA---------------PW------
-EFHHSLDRDGSRHHVNLQFNCTTE-QFATVQ---------------W------------
-----------------------DVRSSVGVGSE--------------------------
------------------------------------------------------------
------------------------------------------------------------
------------------------------------------------------------
---------LAARFWYT----------------------------------EPPPTLFQ-
-------------------
>GPpTV1_OM514399_ORF3
------------------------MSAIGATLL---------------------------
----------------------RRLTPG-------------------------------Y
ASEMP-------------------------------------------------------
--------------------QYDSAR-----PHAVEDW-----DARYEQLKHASRAYHES
GRL--------------------------------------GWD----------------
-----------------------DRLKL----FHFSG---------------PVDPEGV-
-QYAWAYSSYNQIRIGLLLEGLYGQ-RR-------------------YAAPR--------
-----------------------NLSTDVDTRAR----------------QQSQPTAAEE
PGDQGPAPHR--------------------------------------------------
------------------------------------------------------------
------------------------------------------------------------
---------GGPTLWS--------------------------------------------
-------------------
>WULV_OK573479_ORF3
------------------------MA------------------------NSSNRRSQTT
R-ALSKRRRR------------GRGTRG--------------------------------
-------------------SVPSPFPFPNRTQIDTR---TCLQDFKIDAPAADKSTGVAM
VCMQLDR-------------TLDAVRMAGF-----------STHYRIVSVEAHVIPATIH
AQAVASIGNSTHR-------SGPGAPG--------------------DLVDGSTTIFSYS
EY------VR----W-QSLMSSTRKAAP----GATLVATFRP--------QNPV------
-WVENTANARADGAMSLLVGSISAQ-NHTSAT---------------WVSLKYVIQ----
-FQMDVAVYRAGDARPPAGSRHSEDMQPLVEELHRMERSSGPSQRPRRDVSEQIQLAPPQ
SGSEDNSKAGWSLSATAGAA----------------AGTAAVVAGGVAAAEAVAGLGAAA
ASVPTDSVPLLDMSASTSSLVEPSLQVVETDLDDVSLWD--AAEEELTAAAEQTSLTSI-
--------PESLKTTWRQ---------WI-------EDECRQGMI---KEGVKNRFTESL
--NRPEALNAARTSWFRRY--------------------------------GTEPTDAEV
LQRLLE--------DIIRS
>GULV1_OP886321_ORF3
------------------------MA----------------------RRKGVSRNARKR
RRRAARLRTG-------AVLQPQSLLWR--GVFTLKFPLAGDA----------------T
GRTYGG--FYAGLSYDVISALLDGNVGSGRVWTHVRLISMSLAAPQLPSTAVGGGSYEAA
VLPANVAAYLPAVFKDTNG-------------------------------------REHP
GEYVTDFLPVARLL---------------------------------RVATGRRNTTLGR
PLMWSVPLVRAARSWVDRAGAAIRRLGV----GGHAQ------------WYMPW------
--------------PSLLLGGTTTS-------------------SVSWKDLY--------
-----------------------ATVEVMVEARCDLNPF-----------AGVESTPTPT
PSGQIQPPRGADVDPMWPSG-------------------GLRVGGAVPAPLTMSQ-----
-------PP-----------------WARMGLAN---WK--GRRAGTCCAPYWRSTEGT-
GCEN---RPGSLYGIG----------GWILRVMRDSATGCSPSMLILEMGHILGWLRSTL
------SLGRIGTTW---------------------------------------------
-------------------
>PlULV_OL330774_ORF3
------------------------------------------------------MARKPR
R-RGRRRRRR----------------GG-------------------------------R
APQVG------------LALAVPRGDITTGHMSSTA---------SIPSGSPANPVNGWL
FELPVDPRTNSSIRTAIGD----------------------AAYFRVTRIAIMTMPANAD
ATAIAAISNADKA----------------------------------APVSSGTYADILN
HL---------------EDVVYKVKGAK----GVPVRLNRSF-------NNLPW------
-CRVRSSGDEAEPTISIVGAWLSPK-ACQDSG---------------KVWYS--------
-----------------------IDIQCYGTA----------------------------
------------------------------------------------------------
------------------------------------------------------------
------------------------------------------------------------
------------------------------------------------------------
-------------------
>SbaVA_MK211274_ORF3
------------------------MA-------------------------------KQR
K-RSVRSKRR------------RRTTFS--------------------------------
--------NVEHFSVHSAPNVPVNVGSNTCACLLLPLTHKWV--TELVSSAPYKGG----
-------------------------------------------RFKTLSTTVDVVGPTAK
AEIYVGIIRTPPDTV--------------------------------KPMGKENDWSLII
RL---------------WRDCYIRRKST---GSSGLACNFNL--------TTPWM-----
-----TDDSNEDQTASVFIGWYNDG-LTNSRASVDMRVRVACIPNRLWPEGTTGK-----
-----------------GHMRNKRGLEEVDMKTHEL----------------------ET
PEGKPERKDEDTRGKPDREP--------------------YIITTEKEAHAAYHRYGPRA
VQWANHIPPN---------------Y-----------WR--VDHYATCSWAELREIHLVL
GMLDDWVDPHTMHETHFQNKRLV----WLHD------QGCPAEY----------------
---------TSEKGWCTRVW---TAFG-LSTWQ-QPLYGGKPIPIGFGSMEAPEISEVQV
GMSRLEMAEGEVGGEIIPH
>PULV_OM419177_ORF3
------------------------MA------------------------NKRSRGFRVA
K-RVVYRPSR------------KRVI---------------------------------V
KPAME------------LTFPAAPSSRWTKQLIVET---------YLP-SSSQSGHEAYF
KSLPLGKGSIDAL-ARERD----------------------ATHYRVKNVRIMCETATSN
STQIVGIGNAPSK----------------------------------DITEGTGYGKTSK
AI---------------RACYWTRRSPV----GGNIDITWPV-------SSMGW------
-KSLTDD--TTDNLPNVLLAVTNPS-SFSTTA---------------WYEVL--------
-----------------------VTVDLQGQNV---------------------------
------------------------------------------------------------
------------------------------------------------------------
------------------------------------------------------------
------------------------------------------------------------
-------------------
>CY2_MT893741_ORF3
------------------------MA------------------------NRTKKGIRVR
K-RVVRRLRR------------PR-----------------------------------M
SRDIG------------LPMAPVQNRMARASLVRET---------YIP-SSTTTGKEAVW
ATWPINVGVFPQLATIVSN----------------------PLYWRVTSVQVAMEPATST
STQLCGVGLSTSG----------------------------------AYNSGEGFGNTFK
LL---------------RSCNYTRRSPV----GGNVMVKWPI--------SMPY------
-ILNDDAHKTTGLTACVVIAVTNPG-AITGQS---------------WAEIQ--------
-----------------------LNVEYVVGT----------------------------
------------------------------------------------------------
------------------------------------------------------------
------------------------------------------------------------
------------------------------------------------------------
-------------------
>OULV_MH579715_ORF3
------------------------MA------------------------NRSAKGIRLR
K-RVVRRRRR------------RA-----------------------------------A
TISTG------------LPMPIVPGRAAKASLVRET---------FIP-ASTTTGKEAVW
AIWPINVGVFPQLVTAVSD----------------------PLYWRVTSVTIAMEPAMST
STQHCGVGLATSG----------------------------------AYSSGEGFGNLFK
YK---------------RACNYTRRSPV----GGNVMVKWPI--------SMPY------
-SLNDDAHKSTGLTAGIVIGVTNPG-AITGLA---------------WVEIS--------
-----------------------LNVEYVMGT----------------------------
------------------------------------------------------------
------------------------------------------------------------
------------------------------------------------------------
------------------------------------------------------------
-------------------
>TULV_OK018180_ORF3
------------------------MNGNYNSK------------------RNTHTEARGS
N-ETTNCSPH--------YAAPPQYVEGV------------------------------G
TRPSP----------------------------------------TLCQEGQDDDDHGNV
SPQRLSTVEGGDIRYMACQ------------------------RHQLSHPAIRGHQRYSL
ARY--------------------------------------------TSNRGYGARVVNQ
YP---------------NSRPRQRRRSL--------------------------------
-------------------------------------------FLWNWLRRS--------
-F---------------------QTVARV-------------------------------
------------------------------------------------------------
------------------------------------------------------------
------------------------------------------------------------
------------------------------------------------------------
-------------------
>MULV_OM937759_ORF3
------------------------MNGNYNSK------------------RNTHSEARGS
N-ETTNCSLR--------YAAPPQYVEGV------------------------------G
TRPSP----------------------------------------SLCQEGQDDDDHGNV
SPQRLSTVEGGDLRDLACQ------------------------RHQLSQPAIRGYQRYSL
AYH--------------------------------------------ASNRGYGARVVNQ
YS---------------NSRPRQRRRGL--------------------------------
-------------------------------------------FLWNWLRRS--------
-F---------------------QTVARV-------------------------------
------------------------------------------------------------
------------------------------------------------------------
------------------------------------------------------------
------------------------------------------------------------
-------------------
>JgULV_OM937760_ORF3
------------------------MNGQYNSK------------------RNTTQAQSGS
F-SAEDPESRFKVANLWAAFRNSDEQKG----------------QECHDDRDIFT-EFCS
VKCLG-------------------------------------------------------
----------------------------GC----------GLLAAECCTVSHPVHQRNGT
DLV------------AHHPD---------------------------TRSYGASDRKFHP
N-------------------SGPWQLSLIGGGGRHII-----------WEGIQMATYI--
-ELLEALDT--------------------------------------WWECTGLV-----
-----------------------ADKHGLDQDRRHVQ-----------------------
------------------------------------------------------------
-----------------------------------------VLHECTCTRVSSNE-----
--------P------------------W---------RHCD-------------------
------------------------------------------------------------
-------------------
>EmaV_MF415880_ORF3
------------------------MNGHYNSK------------------RNTRAAPSGS
K-ET-----ASGLEARWLALRARQLSHG----------------SDCARPREPLADVLGT
VGSRG-------------------------------------------------------
----------------------------RC----------VFYPVQCSKHAYDPDSRHHS
ALL------------AYHRH---------------------------HCRDGACKVHIDP
N-----------------------------------------------------------
------------------------------------------------------------
------------------------------------------------------------
------------------------------------------------------------
---------------------------------------------CRCGE----------
---------------------------------------C--------------------
------------------------------------------------------------
-------------------
>SULV_MN868593_ORF3
------------------------MNGQYNSK------------------RNSTPEARGS
K-ATPSFSRQSSLEDRWAALRARHITDG----------------PHGHSLGSQPAHEQCA
VGPRG-------------------------------------------------------
----------------------------CC----------LYGAAKLDRNTLHQRPRHQS
ALL------------SYYLR---------------------------NDRNGARAKHLYP
D-----------------------------------------------------------
------------------------------------------------------------
------------------------------------------------------------
------------------------------------------------------------
---------------------------------------------LWCGK----------
---------------------------------------C--------------------
------------------------------------------------------------
-------------------
>SgULV2_1_PP996018.1_ORF3
------------------------MA----------------------------RARRTR
R-SRRRRRRR------------RRGGGG-------------------------------S
LPVMG------------MALRPPNMDIITATGYITG---------HLPSVSPVIATYSYM
WECPMTKTFG-TFTSMTSG----------------------CSHWRVSRIVLHALPVTTS
AATYIGVTNADSV----------------------------------ETVESGEMSTFLT
HA---------------ADWVDVRRSAL----GQALKYERVF-------RNLPWIPV---
------SQTDNHNCLALVAGWQDAN-GTKARA---------------YMYGY--------
-----------------------VTIQMFGTAVSSKQPKS----LTKRD-TEEETPPAPS
PKERPDVPGA---------------------------------PGVKYAGYYNDG-----
------------------------------------------------------------
-------RPG-------------MALWWVRE------DDANHSI------PVWATLSPTY
YDHDREEWFKVMTSWTDVEIRPDVPFDTLSPYENQELSDHFPYT-----KRKPHPLLHHM
WTARHPR------------
>FULV_MW480892_ORF3
------------------------MA------------------------NRLKKGIRVR
K-RVVRRPRR------------PR-----------------------------------M
NKELG------------LPMTPVQTRMVRSTLTKET---------NIP-SATNSGREAVW
ASWPINVTVFPQLATLVNR----------------------PIYWRVTSVQVAMEPAMST
STQHCGVGLSSSG----------------------------------AFASGDGFGNIFK
LL---------------RSCNYTRRSPV----GGNVMVKWPI--------CMPF------
-ILNDDAHKSTGLTACVIIAVTNTG-AITGQS---------------WTEIL--------
-----------------------LNVEYVVGA----------------------------
------------------------------------------------------------
------------------------------------------------------------
------------------------------------------------------------
------------------------------------------------------------
-------------------
>SgULV1_1_PP996017_ORF3
------------------------MSAIGASIL---------------------------
----------------------RRLTPG-------------------------------F
ASNMP-------------------------------------------------------
--------------------KWDSDR-----PHVVQDW-----DQAYEELKQASTPYLSS
GRL--------------------------------------GWD----------------
-----------------------DRLKM----FFFSG---------------PVDPHGV-
-QYAHAYMSYNQCRLALLM-GPNGN-Q---------------------------------
------------------------LSQHV-IPPQ----------------QHEQPRPSPQ
PAVPQPQPVQQP------------------------------------------------
TG----------------------------------------------------------
------------------------------------------------------------
---------GGPSTWH--------------------------------------------
-------------------
>GULV4_OR947507_ORF3
------------------------MSNNTTVRVQSGKAA----------AQITAPNPGGG
R-RRLRRRRR-RN---------R-GPAG-------------------------------L
GASIPG--DIRRLEWES--KSPGT------------------------------------
------SFALTSIGKFIAA-SLHVATPGGPSNTPLDDWEGTVGTGRLRWRNLGVGVPYSE
DSIPTVLDIKVV-----------GH-----------RPVEAVWG---TFMHLLPDKTIKV
D----------------------EGATE----AAFYKSPSKVLVKPGEVRSLPIPAS---
-FMGHTMKVLEEELKGVIFRTFWGE-----------------------------------
------------------------------------------------------------
------------------------------------------------------------
--------------------------------------------KEAV------------
------------------------------------------------------------
---------EVTLRFRLQ-------------------NGGYLL-----------------
-------------------
>GULV2_OR947505_ORF3
------------------------MNSNTIVVPKSGRVT-----------VQAAGNSRAP
R-RRRRRRSR-RNR---------------------------------------------M
TSLVPG--DIRRWTIIAGPKVLGP------------------------------------
------FYVASSLNRIISG--IHFSF---------EEVQKET-GVLAESLSLKAGLAYQH
DMMPNSLEIHNE-----------GT-----------MAVKVGWA---TSVQLNEEGMIPP
TM--------------------AQAAAE----AAFHKSIGVVSVPPNTYRRLPIPPV---
-FRGHTFEVLAIELKGVIIHGFVSP-----------------------------------
------------------------------------------------------------
------------------------------------------------------------
--------------------------------------------NTAC------------
------------------------------------------------------------
---------AVTMRFMLI-------------------NGAYSF-----------------
-------------------
>GULV3_OR947506_ORF3
------------------------MSCTTCVMPTSGK--------G---GQPVGKKGRKK
R-RSKARRQM-NNSLS------QTGRSGIVGY--------GDVI---------------K
YRIVG-------------------------------------------------------
---PNNKSEGEKLAEFYPGISLNYLATG---KGSLVTW---ADIAGTEFRWMGIERRYEL
TDVPLWFEFRMDVC------CVDGG--------CAWVDVALGAR---TTPHTDADQTINW
V---------------------ASQEHIE---RDYLKACTRVRLTPGKCFKIPVPQD---
-LRGQTIAELNNSLRGIIFHAFISK-----------N----CL-IQLYMRVA--------
------------------------------------------------------------
------------------------------------------------------------
------------------------------------------------------------
-----------LRG-----------------------SGCTLMC----------------
------------------------------------------------------------
-------------------
>WSVA_OP584700_ORF3
MALVPRSELVGTMRRLELRRIGNAMTSVINV--------------------FTSNQSRQQ
Q-RASRH-LG------------RNDPQG-------------------------------T
SGVGA--------------GGNYPGSGGRKSRVRGP----------VPAKKPPQVAKPVE
PTRHQSENRRPLIRAPVGG-RVRAPR-----------------PRRRARGSGDVDPRQHS
A----------------------------------------------EQQRGVWESTLSP
Q----------------------QRAEV----GGLLS-----------------------
-TLLHTLEGYGRKPPAEFLRRVRTT-RNRVTA---------------GGQPL--------
-----------------------QSVPAVGTPNI----------------QQGTQLPDPP
TDRNGRISAEHTEDAGKPPE-----------------------PGAIPAPNDHNR-----
----------------------------------------------VC------------
-------------------------------------SSC--------------------
---------NNRNVY---------------------------------------------
-------------------
>GULV5_PQ893052_ORF3
------------------------MSSNTTVRVQSGRAA----------AQITAPNPRGG
R-RRNRRRRR-RN---------R-GPAG-------------------------------V
GGAIPG--DIRRLEWEA--KAPGP------------------------------------
------SYAMTSIARFIVG-SLKTAPGPGQSPSPSDDWEGDVGAGHAKWRNLGVGVPYTA
DAVPTMLDIRVS-----------GH-----------RPVDVAWG---TFMQLMSTKQVVP
D----------------------AHAAE----AAFYKAMGKVTIKPGEVRSLPIPPA---
-FLGHTLKVLEEELKCVIFRTFWGE-----------------------------------
------------------------------------------------------------
------------------------------------------------------------
--------------------------------------------KEAV------------
------------------------------------------------------------
---------EVALRFRLM-------------------NGGYLL-----------------
-------------------
>CUV2_OP886452_ORF3
------------------------MNFQLVP-------------------SNGNRISSNK
R-GTHQSSSR------------RGDTRG-------------------------------A
SGTWT--------------WCPDPYPWQQQTHMYAA----------IPPQQTTNSPGFLS
PAVANQAHWGHAVHRETCG-GVCAAR-----------------TGRRSRGRGAVADRQRS
T----------------------------------------------GVGPGGIQDRSQS
I----------------------WGSPA----GGFLS-----------------------
-DVLDSIERLGRECPEVFRPSNPVV-GTKPGR---------------WQQRL--------
-----------------------LAILNVEPNDK----------------RESTTLQGDG
AGMCVHCKTPSKELPPNTGQ-----------------------AEAASGRCDDKHTRSHG
EGESISASP----------------------------------PSGVCSKSHPVG-----
-------------------------------------DPCS-------------------
---------DKVQRY---------------------------------------------
-------------------
>CMoMV_PP766559_ORF3
------------------------MNLQIQPI------------------GDGNNSSRNP
R-RPNQPSPR------------RRDSRQ-------------------------------A
SGSWL--------------WCPNTSPRQQYPYMYAA----------IPPRAPTDGPGFLY
PEMAHEAQWGPPVYREASS-GFPATR-----------------ARRNRGRGSVVAPRYGP
V----------------------------------------------GPGTGRPKSVTEP
Q----------------------RGTAA----GRFLS-----------------------
-ELLHSFERFGRECPAMFLPSDPAS-RHPPED---------------WLQRL--------
-----------------------LPALNVEPSHR----------------REGPTLPSNR
AGVCAHSKALDKELVADTST-----------------------TAAVSERRADEPTRKEP
EGQPITEAP----------------------------------STGLCSKPHTRG-----
-------------------------------------EQCS-------------------
---------DPTLHF---------------------------------------------
-------------------
